# Supplementary material for: Mutational landscape of normal epithelial cells in Lynch Syndrome patients
Source: Nat Commun. 2022 May 17;13:2710. doi: 10.1038/s41467-022-29920-2 (PMC9114395; doi:10.1038/s41467-022-29920-2)
Supplement: Supplementary file 3 — Supplementary Dataset [file 41467_2022_29920_MOESM3_ESM.xlsx]

## Sheet: SD1
Supplementary Data 1. A summary of non-neoplastic and tumour crypts microdissected from different epithelial tissues in LS patients.
Patient	Age	Germline MMR gene mutation	Tissue	PD_ID	Survey	Specific morphologies	MMR-d*	IM*	Tumour edge	Adenoma	AdenoCA*	Total
PD43853	38	MLH1 exon 7-13 deletion	Duodenum	PD43853b	6	0	0	0	0	0	0	6
			Ileum	PD43853c	5	0	0	0	0	0	0	5
			Colon	PD43853d	2	0	0	0	0	0	0	2
			Appendix	PD43853e	3	0	0	0	0	0	0	3
PD45539	63	MLH1 N38K	Ileum	PD45539b	3	0	0	0	0	0	0	3
			Caecum	PD45539c	3	3	0	0	0	0	0	6
			Appendix	PD45539e	3	0	0	0	0	0	0	3
			Descending colon	PD45539g	3	3	0	0	0	0	0	6
			Distal descending colon	PD45539h	3	5	0	0	0	0	0	8
PD45540	55	MLH1 inversion	Body	PD45540b	2	0	0	7	0	0	0	9
			Antrum	PD45540c	3	0	0	5	0	0	0	8
PD45541	56	EPCAM deletion	Endometrium	PD45541b	8	0	0	0	0	0	0	8
PD46174	34	MSH2 I134fs	Sigmoid	PD46174c	3	7	0	0	0	0	0	10
			Sigmoid T.adj#	PD46174a	0	0	0	0	3	0	0	3
			Sigmoid tumour	PD46174a	0	0	0	0	0	0	6	6
PD46175	28	MLH1 T117M	Sigmoid	PD46175c	3	0	0	0	0	0	0	3
			Sigmoid T.adj#	PD46175a	0	2	0	0	2	0	0	4
			Sigmoid tumour	PD46175a	0	0	0	0	0	4	6	10
PD46176	24	EPCAM deletion	Rectum	PD46176c	3	3	0	0	0	0	0	6
PD46177	23	EPCAM deletion	Rectum	PD46177c	3	8	0	0	0	0	0	11
PD46178	78	EPCAM deletion	Rectum	PD46178c	4	5	0	0	0	0	0	9
PD46179	30	MSH2 N486fs	Rectum	PD46179c	4	9	0	0	0	0	0	13
			Rectum T.adj#	PD46179a	0	5	1	0	0	0	0	6
			Rectum tumour	PD46179a	0	0	0	0	0	0	4	4
				Total	64	50	1	12	5	4	16	152
* MMR-d: MMR-deficient; IM: Intestinal metaplasia; AdenoCA: Adenocarcinoma
# T.adj: Tumour adjacent, contains both tumour and adjacent normal tissues

## Sheet: SD2
Supplementary Data 2. Mutation count in the colonic crypts of LS patients and wild type individuals.
crypt_ID	Age	location	Coverage	patient_ID	cohort*	biopsy_ID	adj_snv	adj_indel
HLS_1C_30_B5	60	Right	18.9963	HLS	control_data	HLS_Right	4753.99	217.917
HLS_1C_30_D5	60	Right	15.9106	HLS	control_data	HLS_Right	4796.59	179.295
HLS_1C_30_G5	60	Right	18.6838	HLS	control_data	HLS_Right	4055.65	185.541
HLS_1C_30_H5	60	Right	13.747	HLS	control_data	HLS_Right	4108.63	130.705
HLS_2C_30_D6	60	Right	13.0289	HLS	control_data	HLS_Right	4283.24	144.175
HLS_2C_30_E6	60	Right	14.5174	HLS	control_data	HLS_Right	4847.07	178.532
PD28690bx_2_a5	79	Right	16.2618	PD28690	control_data	PD28690_Right	3481.65	109.707
PD28690bx_2_d5	79	Right	17.0325	PD28690	control_data	PD28690_Right	3615.29	144.344
PD28690cb_2_g1	79	Transverse	16.5427	PD28690	control_data	PD28690_Transverse	3554.72	123.093
PD28690cb_2_g3	79	Transverse	15.5911	PD28690	control_data	PD28690_Transverse	5000.39	146.15
PD28690cb_2_h1	79	Transverse	16.7149	PD28690	control_data	PD28690_Transverse	3814.27	99.9419
PD28690cb_2_h3	79	Transverse	18.4035	PD28690	control_data	PD28690_Transverse	4373.13	168.518
PD34199a_c17	67	Right	18.6636	PD34199	control_data	PD34199_Right	2735.29	97.7809
PD34199a_c22	67	Right	15.453	PD34199	control_data	PD34199_Right	2399.51	63.4058
PD34199a_c27	67	Right	16.7036	PD34199	control_data	PD34199_Right	3065.44	110.77
PD34199a_c28	67	Right	17.3179	PD34199	control_data	PD34199_Right	3294.01	92.2259
PD34199a_c3	67	Right	18.8401	PD34199	control_data	PD34199_Right	2912.5	110.973
PD34199a_c31	67	Right	17.2508	PD34199	control_data	PD34199_Right	2523	100.639
PD34199a_c5	67	Right	18.9317	PD34199	control_data	PD34199_Right	3123.62	102.404
PD34199a_c7	67	Right	18.4728	PD34199	control_data	PD34199_Right	2761.63	114.743
PD34199a_s13	67	Left	17.2817	PD34199	control_data	PD34199_Left	2509.27	121.818
PD34199a_s16	67	Left	17.1569	PD34199	control_data	PD34199_Left	2331.63	59.4422
PD34199a_s2	67	Left	17.6029	PD34199	control_data	PD34199_Left	2653.67	92.1674
PD34199a_s27	67	Left	16.4887	PD34199	control_data	PD34199_Left	2054.86	53.1552
PD34199a_s31	67	Left	16.0765	PD34199	control_data	PD34199_Left	2315.4	87.5419
PD34199a_s4	67	Left	17.7051	PD34199	control_data	PD34199_Left	2605.62	92.2602
PD34199a_t14	67	Transverse	19.012	PD34199	control_data	PD34199_Transverse	2705.05	100.358
PD34199a_t16	67	Transverse	16.1845	PD34199	control_data	PD34199_Transverse	2682.07	88.2419
PD34199a_t18	67	Transverse	17.3641	PD34199	control_data	PD34199_Transverse	2928	118.606
PD34199a_t22	67	Transverse	18.2225	PD34199	control_data	PD34199_Transverse	2826.01	92.4636
PD34199a_t24	67	Transverse	16.7453	PD34199	control_data	PD34199_Transverse	2606.6	101.283
PD34199a_t28	67	Transverse	16.4198	PD34199	control_data	PD34199_Transverse	2163.49	44.7468
PD34199a_t31	67	Transverse	17.7806	PD34199	control_data	PD34199_Transverse	3134.57	104.067
PD34200a_c10	54	Right	16.8244	PD34200	control_data	PD34200_Right	2376.14	76.8658
PD34200a_c14	54	Right	13.9865	PD34200	control_data	PD34200_Right	2692.27	61.2507
PD34200a_c15	54	Right	15.9854	PD34200	control_data	PD34200_Right	2426.29	65.5625
PD34200a_c17	54	Right	16.282	PD34200	control_data	PD34200_Right	2799.94	74.6705
PD34200a_c19	54	Right	15.8347	PD34200	control_data	PD34200_Right	2656.46	89.5221
PD34200a_c23	54	Right	16.4452	PD34200	control_data	PD34200_Right	2202.91	69.6506
PD34200a_c24	54	Right	17.8493	PD34200	control_data	PD34200_Right	2449.44	90.2402
PD34200a_c26	54	Right	18.0838	PD34200	control_data	PD34200_Right	1878.14	61.3455
PD34200a_c31	54	Right	18.2033	PD34200	control_data	PD34200_Right	3068.59	90.4714
PD34200a_c32	54	Right	17.1237	PD34200	control_data	PD34200_Right	2371.23	83.8075
PD34200a_c33	54	Right	16.9674	PD34200	control_data	PD34200_Right	2637.78	83.5303
PD34200a_c35	54	Right	14.8682	PD34200	control_data	PD34200_Right	2760.78	67.2099
PD34200a_c37	54	Right	16.1135	PD34200	control_data	PD34200_Right	2298.94	61.6082
PD34200a_c41	54	Right	16.542	PD34200	control_data	PD34200_Right	2628.39	97.5046
PD34200a_c42	54	Right	16.926	PD34200	control_data	PD34200_Right	2150.31	70.2393
PD34200a_c43	54	Right	17.0068	PD34200	control_data	PD34200_Right	2154.64	74.573
PD34200a_c47	54	Right	16.5646	PD34200	control_data	PD34200_Right	2482.05	92.2278
PD34200a_c5	54	Right	17.0541	PD34200	control_data	PD34200_Right	2747.07	105.127
PD34200a_c7	54	Right	15.722	PD34200	control_data	PD34200_Right	2464.55	88.515
PD34200a_c8	54	Right	14.5763	PD34200	control_data	PD34200_Right	2371.6	92.8278
PD34200a_s10	54	Left	16.2938	PD34200	control_data	PD34200_Left	1723.24	59.7981
PD34200a_s17	54	Left	20.0019	PD34200	control_data	PD34200_Left	1897.6	62.518
PD34200a_s18	54	Left	19.265	PD34200	control_data	PD34200_Left	1592.77	44.6706
PD34200a_s2	54	Left	15.2078	PD34200	control_data	PD34200_Left	1438.93	24.1123
PD34200a_s20	54	Left	17.8546	PD34200	control_data	PD34200_Left	1536.16	40.0285
PD34200a_s22	54	Left	18.6267	PD34200	control_data	PD34200_Left	1559.49	49.4581
PD34200a_s27	54	Left	18.0689	PD34200	control_data	PD34200_Left	1367.33	23.0572
PD34200a_s29	54	Left	19.0952	PD34200	control_data	PD34200_Left	1628.34	52.201
PD34200a_s3	54	Left	17.9054	PD34200	control_data	PD34200_Left	1670.22	50.0778
PD34200a_s4	54	Left	16.3681	PD34200	control_data	PD34200_Left	1517.72	37.7586
PD34200a_s8	54	Left	17.7264	PD34200	control_data	PD34200_Left	1662.22	50.1172
PD34200a_t12	54	Transverse	14.431	PD34200	control_data	PD34200_Transverse	1988.14	46.3007
PD34200a_t14	54	Transverse	19.6481	PD34200	control_data	PD34200_Transverse	2394.09	99.0399
PD34200a_t15	54	Transverse	19.5059	PD34200	control_data	PD34200_Transverse	2128.87	55.7892
PD34200a_t16	54	Transverse	17.1397	PD34200	control_data	PD34200_Transverse	2060.83	61.4616
PD34200a_t20	54	Transverse	20.6332	PD34200	control_data	PD34200_Transverse	2388	99.0399
PD34200a_t23	54	Transverse	19.5582	PD34200	control_data	PD34200_Transverse	2390.06	59.8818
PD34200a_t27	54	Transverse	17.0046	PD34200	control_data	PD34200_Transverse	2354.41	71.4683
PD34200a_t28	54	Transverse	18.1886	PD34200	control_data	PD34200_Transverse	1789.81	46.7889
PD34200a_t29	54	Transverse	17.5801	PD34200	control_data	PD34200_Transverse	2171.29	61.3918
PD34200a_t3	54	Transverse	17.1277	PD34200	control_data	PD34200_Transverse	1791.2	41.1369
PD34200a_t33	54	Transverse	19.9591	PD34200	control_data	PD34200_Transverse	2014.05	67.6103
PD34200a_t37	54	Transverse	20.1689	PD34200	control_data	PD34200_Transverse	2353.91	67.1824
PD34200a_t6	54	Transverse	17.3722	PD34200	control_data	PD34200_Transverse	1772.61	54.2621
PD34201a_c1	38	Right	15.0422	PD34201	control_data	PD34201_Right	1261.04	29.2734
PD34201a_c10	38	Right	16.4103	PD34201	control_data	PD34201_Right	1098.49	32.0749
PD34201a_c18	38	Right	15.7033	PD34201	control_data	PD34201_Right	1332.36	31.3275
PD34201a_c20	38	Right	14.5626	PD34201	control_data	PD34201_Right	1367.54	31.7456
PD34201a_c22	38	Right	17.27	PD34201	control_data	PD34201_Right	1107.94	42.0508
PD34201a_c25	38	Right	16.229	PD34201	control_data	PD34201_Right	1052.26	41.1129
PD34201a_c27	38	Right	15.517	PD34201	control_data	PD34201_Right	1065.5	17.3691
PD34201a_c32	38	Right	15.4378	PD34201	control_data	PD34201_Right	1218.66	36.0928
PD34201a_c35	38	Right	15.3985	PD34201	control_data	PD34201_Right	1151.6	32.2712
PD34201a_c38	38	Right	14.9124	PD34201	control_data	PD34201_Right	1240.55	34.4765
PD34201a_c4	38	Right	16.5947	PD34201	control_data	PD34201_Right	1148.5	23.0202
PD34201a_c40	38	Right	17.4117	PD34201	control_data	PD34201_Right	1267.91	33.2849
PD34201a_c41	38	Right	15.756	PD34201	control_data	PD34201_Right	1009.99	23.0261
PD34201a_c42	38	Right	15.6786	PD34201	control_data	PD34201_Right	1138.05	22.7915
PD34201a_c44	38	Right	16.7999	PD34201	control_data	PD34201_Right	1291.08	25.5775
PD34201a_c48	38	Right	17.4969	PD34201	control_data	PD34201_Right	1389.57	28.0633
PD34201a_s1	38	Left	14.7632	PD34201	control_data	PD34201_Left	1089.03	19.9296
PD34201a_s10	38	Left	14.766	PD34201	control_data	PD34201_Left	1396.6	28.86
PD34201a_s11	38	Left	15.0281	PD34201	control_data	PD34201_Left	1140.85	29.0196
PD34201a_s15	38	Left	18.1435	PD34201	control_data	PD34201_Left	1176.28	32.9205
PD34201a_s18	38	Left	17.0241	PD34201	control_data	PD34201_Left	1260.31	35.8645
PD34201a_s2	38	Left	17.0302	PD34201	control_data	PD34201_Left	1328.69	35.9409
PD34201a_s20	38	Left	15.737	PD34201	control_data	PD34201_Left	1079.53	26.5438
PD34201a_s22	38	Left	18.8544	PD34201	control_data	PD34201_Left	1151	51.7758
PD34201a_s24	38	Left	16.8376	PD34201	control_data	PD34201_Left	1219.28	38.9986
PD34201a_s28	38	Left	13.3733	PD34201	control_data	PD34201_Left	1079.49	17.1797
PD34201a_s31	38	Left	23.4133	PD34201	control_data	PD34201_Left	1420.88	57.365
PD34201a_s36	38	Left	16.3501	PD34201	control_data	PD34201_Left	1323.47	33.3092
PD34201a_s4	38	Left	17.5507	PD34201	control_data	PD34201_Left	1218.7	27.9828
PD34201a_s42	38	Left	15.3127	PD34201	control_data	PD34201_Left	1365.36	42.2945
PD34201a_s43	38	Left	17.9491	PD34201	control_data	PD34201_Left	1454.74	32.8678
PD34201a_s44	38	Left	20.9523	PD34201	control_data	PD34201_Left	1427.4	46.7285
PD34201a_s45	38	Left	19.6594	PD34201	control_data	PD34201_Left	1379.26	49.79
PD34201a_s47	38	Left	18.1656	PD34201	control_data	PD34201_Left	1861.73	41.7943
PD34201a_s6	38	Left	16.516	PD34201	control_data	PD34201_Left	1212.16	55.6557
PD34201a_s7	38	Left	19.2114	PD34201	control_data	PD34201_Left	1423.55	56.1211
PD34201a_t18	38	Transverse	16.5222	PD34201	control_data	PD34201_Transverse	1362.35	34.8709
PD34201a_t19	38	Transverse	14.848	PD34201	control_data	PD34201_Transverse	1288.06	24.7219
PD34201a_t20	38	Transverse	15.8322	PD34201	control_data	PD34201_Transverse	1302.05	39.151
PD34201a_t21	38	Transverse	17.5019	PD34201	control_data	PD34201_Transverse	1291.88	38.9134
PD34201a_t22	38	Transverse	17.2787	PD34201	control_data	PD34201_Transverse	1286.36	42.9302
PD34201a_t23	38	Transverse	17.629	PD34201	control_data	PD34201_Transverse	1172.47	31.7442
PD34201a_t28	38	Transverse	18.6496	PD34201	control_data	PD34201_Transverse	1360.87	40.6435
PD34201a_t3	38	Transverse	16.2931	PD34201	control_data	PD34201_Transverse	1190.39	35.8084
PD34201a_t30	38	Transverse	18.207	PD34201	control_data	PD34201_Transverse	1224.42	32.6738
PD34201a_t31	38	Transverse	16.6735	PD34201	control_data	PD34201_Transverse	1283.01	37.5508
PD34201a_t32	38	Transverse	14.0367	PD34201	control_data	PD34201_Transverse	1295.85	33.8045
PD34201a_t34	38	Transverse	18.6551	PD34201	control_data	PD34201_Transverse	1515.84	34.6615
PD34201a_t35	38	Transverse	17.2849	PD34201	control_data	PD34201_Transverse	1486.77	34.7538
PD34201a_t39	38	Transverse	20.7214	PD34201	control_data	PD34201_Transverse	1481.85	39.4975
PD34201a_t41	38	Transverse	17.8808	PD34201	control_data	PD34201_Transverse	1603.38	48.2336
PD34201a_t42	38	Transverse	17.0772	PD34201	control_data	PD34201_Transverse	1541.91	37.9495
PD34201a_t44	38	Transverse	18.2971	PD34201	control_data	PD34201_Transverse	1363.44	38.6653
PD34201a_t45	38	Transverse	18.0693	PD34201	control_data	PD34201_Transverse	1302.45	29.6886
PD34201a_t46	38	Transverse	18.6001	PD34201	control_data	PD34201_Transverse	1278.33	43.751
PD34201a_t8	38	Transverse	16.281	PD34201	control_data	PD34201_Transverse	1291.38	27.6089
PD34202a_s12	13	Left	17.6661	PD34202	control_data	PD34202_Left	662.442	20.1476
PD34202a_s15	13	Left	19.4654	PD34202	control_data	PD34202_Left	542.015	27.2278
PD34202a_s27	13	Left	12.1098	PD34202	control_data	PD34202_Left	380.559	10.6751
PD34202a_s41	13	Left	12.9338	PD34202	control_data	PD34202_Left	459.462	18.2
PD34202a_s43	13	Left	16.0919	PD34202	control_data	PD34202_Left	644.408	18.0039
PD34202a_s9	13	Left	15.9853	PD34202	control_data	PD34202_Left	669.864	23.3666
PD36719a_lo005	60	Left	14.0962	OO13	control_data	OO13_Left	2156.66	98.8197
PD36719a_lo008	60	Left	16.7451	OO13	control_data	OO13_Left	2523.2	150.99
PD36719a_lo018	60	Right	22.2484	OO13	control_data	OO13_Right	3512.9	213.353
PD36719a_lo022	60	Right	23.0226	OO13	control_data	OO13_Right	3266.66	228.187
PD36719a_lo034	60	Transverse	14.4428	OO13	control_data	OO13_Transverse	4488.64	183.641
PD36719a_lo048	60	Transverse	20.435	OO13	control_data	OO13_Transverse	4520.05	172.716
PD36719a_lo049	60	Left	14.7593	OO13	control_data	OO13_Left	3127.88	152.477
PD36719a_lo066	60	Right	14.139	OO13	control_data	OO13_Right	3249.17	137.003
PD36719a_lo072	60	Right	13.6779	OO13	control_data	OO13_Right	2913.09	83.4132
PD36813aa	66	Transverse	13.0051	OO94	control_data	OO94_Transverse	2504.85	68.0029
PD36813aa11	66	Transverse	14.7002	OO94	control_data	OO94_Transverse	3256.02	124.409
PD36813aa12	66	Transverse	18.5564	OO94	control_data	OO94_Transverse	3333.21	123.57
PD36813aa16	66	Transverse	17.6731	OO94	control_data	OO94_Transverse	3800.77	105.528
PD36813aa2	66	Transverse	15.2556	OO94	control_data	OO94_Transverse	3187.33	101.229
PD36813aa7	66	Transverse	16.5226	OO94	control_data	OO94_Transverse	3941.35	74.0888
PD36813ab10	66	Transverse	18.9048	OO99	control_data	OO99_Transverse	2571.11	100.281
PD36813ab4	66	Transverse	15.6529	OO99	control_data	OO99_Transverse	2494.09	5.00006
PD36813ab5	66	Transverse	16.3619	OO99	control_data	OO99_Transverse	2437.35	86.5575
PD36813ac15	71	Transverse	19.122	O251	control_data	O251_Transverse	3123.39	127.847
PD36813ac18	71	Transverse	18.4136	O251	control_data	O251_Transverse	3291.1	122.169
PD36813ac2	71	Left	32.65	O251	control_data	O251_Left	4918.69	196.144
PD36813ac4	71	Left	29.4401	O251	control_data	O251_Left	4522.93	234.249
PD36813ac7	71	Left	32.5281	O251	control_data	O251_Left	3650.84	196.038
PD36813ad17	62	Transverse	23.1295	O189	control_data	O189_Transverse	3136.99	190.987
PD36813ad2	62	Left	34.5495	O189	control_data	O189_Left	4254.07	367.339
PD36813ad8	62	Transverse	18.3415	O189	control_data	O189_Transverse	3752.77	162.875
PD36813ad9	62	Transverse	19.3243	O189	control_data	O189_Transverse	3703.63	166.041
PD36813ae	68	Transverse	16.5104	O208	control_data	O208_Transverse	3062.87	106.706
PD36813ae3	68	Transverse	16.944	O208	control_data	O208_Transverse	2706.49	91.7432
PD36813ae7	68	Transverse	18.8459	O208	control_data	O208_Transverse	4256.64	133.015
PD36813b4	71	Right	13.3738	O251	control_data	O251_Right	2605.03	67.8985
PD36813b5	71	Right	14.5401	O251	control_data	O251_Right	2866.39	75.9372
PD36813b6	71	Right	14.4612	O251	control_data	O251_Right	2958.53	69.5394
PD36813c	68	Right	14.8089	O208	control_data	O208_Right	2774.46	82.9641
PD36813c2	68	Right	16.9598	O208	control_data	O208_Right	2964.12	131.903
PD36813c3	68	Right	13.9538	O208	control_data	O208_Right	2906.41	87.1744
PD36813d3	62	Right	15.392	O189	control_data	O189_Right	3413.69	132.501
PD36813d5	62	Right	15.0699	O189	control_data	O189_Right	3013.15	99.5609
PD36813e	60	Right	15.5365	O187	control_data	O187_Right	3382.13	110.473
PD36813e5	60	Right	14.858	O187	control_data	O187_Right	4080.67	91.2458
PD36813e6	60	Right	15.7556	O187	control_data	O187_Right	3918.01	119.667
PD36813g2	72	Right	16.2887	O162	control_data	O162_Right	3318.63	115.014
PD36813g4	72	Right	18.6162	O162	control_data	O162_Right	3903.53	152.783
PD36813h	67	Right	14.9647	O132	control_data	O132_Right	2863.26	93.5907
PD36813h3	67	Right	15.8708	O132	control_data	O132_Right	2608.57	82.1152
PD36813h5	67	Right	16.436	O132	control_data	O132_Right	2565.45	99.1065
PD36813i	66	Right	17.8249	OO99	control_data	OO99_Right	3004.79	9.11951
PD36813i4	66	Right	13.4405	OO99	control_data	OO99_Right	2569.6	59.5351
PD36813i6	66	Right	15.1934	OO99	control_data	OO99_Right	2583.61	63.6564
PD36813j	66	Right	13.3966	OO94	control_data	OO94_Right	3231.92	97.0474
PD36813j3	66	Right	12.5222	OO94	control_data	OO94_Right	2999.02	65.4973
PD36813j6	66	Right	11.8553	OO94	control_data	OO94_Right	2802.48	48.2347
PD36813k	64	Right	17.1619	OO82	control_data	OO82_Right	3638.14	86.2636
PD36813k3	64	Right	18.3194	OO82	control_data	OO82_Right	5105.07	148.137
PD36813k5	64	Right	17.0119	OO82	control_data	OO82_Right	3364.76	99.6774
PD36813l	66	Right	18.4403	OO35	control_data	OO35_Right	2502.42	73.7498
PD36813l7	66	Right	14.371	OO35	control_data	OO35_Right	2803.59	80.2768
PD36813l8	66	Right	15.6322	OO35	control_data	OO35_Right	2156.41	71.797
PD36813m3	66	Right	15.1153	OO23	control_data	OO23_Right	2578.65	70.0394
PD36813m5	66	Right	16.2392	OO23	control_data	OO23_Right	2631.67	86.4558
PD36813m8	66	Right	17.6842	OO23	control_data	OO23_Right	2413.93	53.5161
PD36813n	66	Left	16.4439	OO23	control_data	OO23_Left	3148.43	111.923
PD36813o2	64	Left	18.0169	OO82	control_data	OO82_Left	2399.97	66.8335
PD36813o9	64	Left	17.455	OO82	control_data	OO82_Left	2827.64	130.581
PD36813p	66	Left	17.5273	OO94	control_data	OO94_Left	2648.2	186.714
PD36813q11	66	Left	18.236	OO99	control_data	OO99_Left	2293.91	89.0537
PD36813q14	66	Left	17.9211	OO99	control_data	OO99_Left	2547.39	83.6697
PD36813r12	67	Left	13.5926	O132	control_data	O132_Left	3125.37	131.127
PD36813r14	67	Left	17.5969	O132	control_data	O132_Left	2877.22	240.213
PD36813s12	72	Left	19.6586	O162	control_data	O162_Left	3431.57	119.298
PD36813t20	60	Left	15.5236	O187	control_data	O187_Left	3551.08	122.194
PD36813u2	67	Transverse	20.8965	O132	control_data	O132_Transverse	5016.26	292.181
PD36813v4	72	Transverse	22.0984	O162	control_data	O162_Transverse	3531.71	143.222
PD36813x15	60	Transverse	19.5608	O187	control_data	O187_Transverse	3430.18	163.637
PD36813x16	60	Transverse	18.829	O187	control_data	O187_Transverse	3246.06	153.306
PD36813y13	68	Transverse	17.0482	OO39	control_data	OO39_Transverse	3186.81	147.214
PD36813y15	68	Transverse	16.9479	OO39	control_data	OO39_Transverse	3211.62	1.00003
PD36813y6	68	Transverse	14.5034	OO39	control_data	OO39_Transverse	2925.65	94.9452
PD36813y7	68	Transverse	13.3644	OO39	control_data	OO39_Transverse	2944.74	114.285
PD36813z15	64	Transverse	17.5015	OO82	control_data	OO82_Transverse	3470.89	125.451
PD36813z4	64	Transverse	16.328	OO82	control_data	OO82_Transverse	3693.28	111.763
PD36813z5	64	Transverse	16.0351	OO82	control_data	OO82_Transverse	3837.27	137.694
PD36813z6	64	Transverse	15.6343	OO82	control_data	OO82_Transverse	3797.13	115.491
PD36813z7	64	Transverse	16.1599	OO82	control_data	OO82_Transverse	3252.92	69.9846
PD36813z8	64	Transverse	16.5838	OO82	control_data	OO82_Transverse	3046.83	79.7048
PD36814b2	64	Right	12.3541	OOO7	control_data	OOO7_Right	3488.48	28.2602
PD36814b7	64	Right	15.9201	OOO7	control_data	OOO7_Right	3573.28	133.44
PD36814c2	64	Right	14.7324	OOO8	control_data	OOO8_Right	2320.41	83.6961
PD36814c3	64	Right	13.9423	OOO8	control_data	OOO8_Right	3100.71	86.4678
PD36814c4	64	Right	12.4331	OOO8	control_data	OOO8_Right	2682.37	50.9246
PD36814d5	60	Right	14.1077	OO10	control_data	OO10_Right	2646.79	61.6139
PD36814d6	60	Right	14.2817	OO10	control_data	OO10_Right	2360	41.1353
PD36814d7	60	Right	12.5197	OO10	control_data	OO10_Right	2473.95	54.9817
PD36814d8	60	Right	14.0346	OO10	control_data	OO10_Right	2489.79	79.4316
PD36814e5	66	Right	15.5562	O174	control_data	O174_Right	4313.06	141.768
PD36814e6	66	Right	15.8053	O174	control_data	O174_Right	4847.69	123.181
PD36814e7	66	Right	14.7991	O174	control_data	O174_Right	4443.42	153.258
PD36814e8	66	Right	14.868	O174	control_data	O174_Right	4593.97	78.5569
PD36814f4	68	Right	14.5272	O176	control_data	O176_Right	2682.81	60.3152
PD36814f8	68	Right	15.2054	O176	control_data	O176_Right	3307.81	83.8764
PD36814g4	71	Right	13.5107	O193	control_data	O193_Right	3482.69	60.6025
PD36814g7	71	Right	15.7977	O193	control_data	O193_Right	4584.92	108.542
PD36814g8	71	Right	15.8357	O193	control_data	O193_Right	4665.5	99.3682
PD36814h2	66	Right	10.1729	O225	control_data	O225_Right	2709.34	34.1085
PD36814h4	66	Right	12.4126	O225	control_data	O225_Right	2734.41	41.7957
PD36814i	62	Right	13.9543	O232	control_data	O232_Right	2998.06	85.5959
PD36814i3	62	Right	13.4953	O232	control_data	O232_Right	2833.84	70.5552
PD36814i4	62	Right	14.3318	O232	control_data	O232_Right	2259.97	46.7008
PD36814k2	68	Right	17.1788	O244	control_data	O244_Right	2957.86	104.864
PD36814k6	68	Right	15.3734	O244	control_data	O244_Right	2791.02	76.8299
PD36814k7	68	Right	15.6543	O244	control_data	O244_Right	2514.92	94.1063
PD36814k8	68	Right	14.8167	O244	control_data	O244_Right	2673.45	89.349
PD36814l2	68	Right	13.7961	O333	control_data	O333_Right	2827.93	83.2417
PD36814l4	68	Right	11.0726	O333	control_data	O333_Right	3432.53	15.4115
PD36814l7	68	Right	14.3874	O333	control_data	O333_Right	3842.06	87.5257
PD36814l8	68	Right	13.8083	O333	control_data	O333_Right	3512.86	73.4802
PD36814m5	66	Right	10.6166	O337	control_data	O337_Right	7315.6	46.9606
PD36814m8	66	Right	12.1663	O337	control_data	O337_Right	8304.21	80.2854
PD37226b5	64	Left	13.5173	OOO8	control_data	OOO8_Left	3526.22	117.155
PD37226b6	64	Left	13.6397	OOO8	control_data	OOO8_Left	3507.73	120.264
PD37226c5	60	Left	11.3354	OO10	control_data	OO10_Left	2321.29	49.6552
PD37226c6	60	Left	14.2174	OO10	control_data	OO10_Left	2205.71	130.783
PD37226c7	60	Left	16.3428	OO10	control_data	OO10_Left	2469.69	187.361
PD37226c8	60	Left	13.8045	OO10	control_data	OO10_Left	2646.04	176.258
PD37226d4	66	Left	13.3755	O174	control_data	O174_Left	2502.45	78.1057
PD37226d5	66	Left	12.7685	O174	control_data	O174_Left	1945.83	48.7668
PD37226d6	66	Left	12.5438	O174	control_data	O174_Left	2529.95	73.6698
PD37226e4	68	Left	13.2418	O176	control_data	O176_Left	2380.69	66.4555
PD37226e5	68	Left	13.8998	O176	control_data	O176_Left	3053.36	95.473
PD37226f5	71	Left	12.5212	O193	control_data	O193_Left	2286.21	53.7108
PD37226f6	71	Left	11.6672	O193	control_data	O193_Left	2642.23	57.1489
PD37226f7	71	Left	15.5672	O193	control_data	O193_Left	2640.35	52.0105
PD37226g5	66	Left	11.4633	O225	control_data	O225_Left	2671.19	59.5792
PD37226g6	66	Left	13.1148	O225	control_data	O225_Left	2836.74	86.2666
PD37226g7	66	Left	12.5438	O225	control_data	O225_Left	3429.64	87.5628
PD37226h4	62	Left	12.9853	O232	control_data	O232_Left	2751.14	55.6554
PD37226h7	62	Left	16.9449	O232	control_data	O232_Left	2838.96	92.3873
PD37226h8	62	Left	16.4895	O232	control_data	O232_Left	2843.8	80.3263
PD37226i5	68	Left	11.8783	O333	control_data	O333_Left	2298.26	47.3276
PD37226i6	68	Left	13.3049	O333	control_data	O333_Left	2603.44	57.3544
PD37226i7	68	Left	14.5234	O333	control_data	O333_Left	3425.2	90.716
PD37226i8	68	Left	13.473	O333	control_data	O333_Left	2369.13	39.8086
PD37226j4	66	Left	13.3489	O337	control_data	O337_Left	6411.83	78.1072
PD37226j5	66	Left	14.0009	O337	control_data	O337_Left	5688.28	96.8147
PD37226j6	66	Left	12.3633	O337	control_data	O337_Left	7641.94	107.764
PD37226j7	66	Left	14.1005	O337	control_data	O337_Left	8120.13	166.424
PD37226j8	66	Left	17.1285	O337	control_data	O337_Left	7042.47	194.219
PD37226k2	72	Left	16.0191	O340	control_data	O340_Left	2426.63	81.6056
PD37226k5	72	Left	16.1443	O340	control_data	O340_Left	2428.03	64.2434
PD37226k6	72	Left	15.2626	O340	control_data	O340_Left	3188.89	66.2404
PD37226k8	72	Left	17.8692	O340	control_data	O340_Left	2619.57	78.8546
PD37226l5	60	Left	15.4783	O395	control_data	O395_Left	1715.36	36.3412
PD37226l6	60	Left	14.7015	O395	control_data	O395_Left	1911.95	66.1408
PD37226l7	60	Left	12.6588	O395	control_data	O395_Left	1914.4	41.2654
PD37226l8	60	Left	14.9202	O395	control_data	O395_Left	2323.4	68.4375
PD37226m5	62	Left	14.1316	O401	control_data	O401_Left	2420.86	77.5356
PD37226m7	62	Left	14.5495	O401	control_data	O401_Left	2497.61	90.5745
PD37226m8	62	Left	16.2995	O401	control_data	O401_Left	2508.22	87.5936
PD37226o4	66	Transverse	27.1184	O337	control_data	O337_Transverse	14624.7	268.208
PD37226o5	66	Transverse	24.1711	O337	control_data	O337_Transverse	11751.5	277.751
PD37226p7	66	Left	20.3842	O337	control_data	O337_Left	10322.7	291.249
PD37265b	64	Transverse	14.6151	OOO7	control_data	OOO7_Transverse	4236.42	138.473
PD37265b7	64	Transverse	12.1297	OOO7	control_data	OOO7_Transverse	3086.14	79.2575
PD37265c2	64	Transverse	11.8343	OOO8	control_data	OOO8_Transverse	2231.32	71.035
PD37265c3	64	Transverse	14.3927	OOO8	control_data	OOO8_Transverse	2279.45	80.8556
PD37265c5	64	Transverse	16.8474	OOO8	control_data	OOO8_Transverse	2868.84	91.215
PD37265d	60	Transverse	15.2224	OO10	control_data	OO10_Transverse	2215.67	62.5273
PD37265d5	60	Transverse	13.4431	OO10	control_data	OO10_Transverse	2438.94	61.5398
PD37265d8	60	Transverse	11.5276	OO10	control_data	OO10_Transverse	2458.7	54.397
PD37265e	66	Transverse	14.5269	O174	control_data	O174_Transverse	3847.29	112.803
PD37265e5	66	Transverse	14.3621	O174	control_data	O174_Transverse	4207.2	150.826
PD37265f	68	Transverse	13.7086	O176	control_data	O176_Transverse	2766	43.6871
PD37265f2	68	Transverse	14.6719	O176	control_data	O176_Transverse	3187.49	83.9429
PD37265f4	68	Transverse	13.3259	O176	control_data	O176_Transverse	2569.61	53.8268
PD37265g6	71	Transverse	15.294	O193	control_data	O193_Transverse	4421.42	82.7755
PD37265g7	71	Transverse	15.3044	O193	control_data	O193_Transverse	3441.37	48.5065
PD37265g8	71	Transverse	13.169	O193	control_data	O193_Transverse	3294.76	49.7752
PD37265h5	66	Transverse	15.1834	O225	control_data	O225_Transverse	2901.49	73.2902
PD37265h6	66	Transverse	15.5891	O225	control_data	O225_Transverse	2656.36	73.3061
PD37265h8	66	Transverse	13.8095	O225	control_data	O225_Transverse	2732.68	62.0103
PD37265i2	62	Transverse	11.3728	O232	control_data	O232_Transverse	2260.33	35.7581
PD37265i7	62	Transverse	13.0004	O232	control_data	O232_Transverse	2287.67	33.3475
PD37265k	68	Transverse	10.8827	O244	control_data	O244_Transverse	3316.06	45.605
PD37265k2	68	Transverse	11.7973	O244	control_data	O244_Transverse	2783.85	33.1941
PD37265k3	68	Transverse	12.0103	O244	control_data	O244_Transverse	3161.57	56.8227
PD37265l2	68	Transverse	12.7605	O333	control_data	O333_Transverse	3295.89	63.1994
PD37265l6	68	Transverse	11.3052	O333	control_data	O333_Transverse	3039.34	43.6141
PD37265m3	66	Transverse	13.5026	O337	control_data	O337_Transverse	8782.37	88.3758
PD37265m4	66	Transverse	13.7951	O337	control_data	O337_Transverse	9116.98	98.1149
PD37266b_lo0004	67	Left	19.9045	PD37266	control_data	PD37266_Left	3229.35	105.931
PD37266b_lo0005	67	Left	18.7369	PD37266	control_data	PD37266_Left	3577.46	143.682
PD37266b_lo0006	67	Left	17.8446	PD37266	control_data	PD37266_Left	2868.49	85.122
PD37266b_lo0007	67	Left	19.3918	PD37266	control_data	PD37266_Left	2770.63	56.955
PD37266b_lo0008	67	Left	21.4951	PD37266	control_data	PD37266_Left	3054.42	93.5184
PD37266b_lo0017	67	Left	15.4558	PD37266	control_data	PD37266_Left	2951.1	118.137
PD37266b_lo0023	67	Left	12.8315	PD37266	control_data	PD37266_Left	2764.03	36.1002
PD37266d_lo0002	67	Right	8.08468	PD37266	control_data	PD37266_Right	2903.17	44.6246
PD37266d_lo0010	67	Right	11.2079	PD37266	control_data	PD37266_Right	2905.49	67.9704
PD37266d_lo0012	67	Right	9.78877	PD37266	control_data	PD37266_Right	2626.23	39.2025
PD37266d_lo0014	67	Right	11.4212	PD37266	control_data	PD37266_Right	2755.84	69.838
PD37266e_lo0008	67	Transverse	18.6199	PD37266	control_data	PD37266_Transverse	3241.05	129.882
PD37266e_lo0010	67	Transverse	7.45193	PD37266	control_data	PD37266_Transverse	2455.77	24.5269
PD37449c_lo0001	36	Transverse	16.7904	PD37449	control_data	PD37449_Transverse	4548.79	300.749
PD37449c_lo0009	36	Transverse	17.7899	PD37449	control_data	PD37449_Transverse	3491.17	276.081
PD37449c_lo0014	36	Transverse	18.5132	PD37449	control_data	PD37449_Transverse	3439.25	215.732
PD37449c_lo0017	36	Transverse	15.5631	PD37449	control_data	PD37449_Transverse	3549.49	174.255
PD37449d_lo0001	36	Left	16.3003	PD37449	control_data	PD37449_Left	2861.31	205.112
PD37449d_lo0002	36	Left	16.3936	PD37449	control_data	PD37449_Left	3088.51	226.149
PD37449d_lo0003	36	Left	18.5361	PD37449	control_data	PD37449_Left	2774.25	186.211
PD37449d_lo0006	36	Left	18.4076	PD37449	control_data	PD37449_Left	3024.53	230.32
PD37449d_lo0011	36	Left	11.6068	PD37449	control_data	PD37449_Left	1876.25	63.9933
PD37449d_lo0012	36	Left	8.80875	PD37449	control_data	PD37449_Left	2467.72	62.0382
PD37449d_lo0017	36	Left	15.9999	PD37449	control_data	PD37449_Left	3292.5	232.033
PD37449e_lo0001	36	Right	7.89784	PD37449	control_data	PD37449_Right	2892.96	231.356
PD37449e_lo0002	36	Right	18.1529	PD37449	control_data	PD37449_Right	2580.77	254.879
PD37449e_lo0003	36	Right	18.6498	PD37449	control_data	PD37449_Right	3270.17	270.946
PD37449e_lo0004	36	Right	19.3684	PD37449	control_data	PD37449_Right	3408.19	291.028
PD37449e_lo0006	36	Right	7.72079	PD37449	control_data	PD37449_Right	2275.74	49.6253
PD37449e_lo0008	36	Right	19.2914	PD37449	control_data	PD37449_Right	3730.66	259.96
PD37449e_lo0010	36	Right	17.6815	PD37449	control_data	PD37449_Right	3159.26	163.793
PD37449e_lo0014	36	Right	19.8546	PD37449	control_data	PD37449_Right	2219.51	222.151
PD37449e_lo0015	36	Right	8.40099	PD37449	control_data	PD37449_Right	1963.91	160.02
PD37457b4	60	Right	10.5937	O395	control_data	O395_Right	1001.06	9.24352
PD37457c4	62	Right	13.2074	O401	control_data	O401_Right	2026.64	43.4055
PD37457e6	72	Right	15.1781	O340	control_data	O340_Right	3626.28	115.759
PD37457f4	72	Transverse	14.1505	O340	control_data	O340_Transverse	3113.58	67.335
PD37457f7	72	Transverse	9.9731	O340	control_data	O340_Transverse	2800.58	30.9058
PD37457g5	60	Transverse	14.103	O395	control_data	O395_Transverse	2567.04	68.8242
PD37457h2	62	Transverse	10.2869	O401	control_data	O401_Transverse	1755.84	13.0326
PD37457h5	62	Transverse	12.7302	O401	control_data	O401_Transverse	2517.96	61.8083
PD37457i4	62	Transverse	13.5093	O438	control_data	O438_Transverse	3333.06	86.8422
PD37457i5	62	Transverse	9.11259	O438	control_data	O438_Transverse	2723.15	16.0541
PD37457j7	62	Left	18.3527	O438	control_data	O438_Left	1928.96	106.571
PD37457j8	62	Left	12.7722	O438	control_data	O438_Left	2684.94	91.7927
PD37509b8	15	Right	18.8693	300	control_data	300_Right	378.85	20.2862
PD37509b9	15	Right	16.387	300	control_data	300_Right	638.627	26.9538
PD37510b4	11	Left	8.27295	312	control_data	312_Left	437.253	8.67684
PD37510b7	11	Left	10.2255	312	control_data	312_Left	576.995	21.0247
PD37510b8	11	Left	12.5226	312	control_data	312_Left	466.256	19.418
PD37512a11	68	Left	18.1627	O311	control_data	O311_Left	3026.33	206.306
PD37512a4	68	Transverse	18.5153	O311	control_data	O311_Transverse	4134.56	194.823
PD37512a5	68	Transverse	17.8533	O311	control_data	O311_Transverse	3558.7	172.903
PD37512b7	68	Right	13.3592	O311	control_data	O311_Right	3571.85	95.5588
PD37513a13	62	Left	14.852	O325	control_data	O325_Left	2043.64	60.2833
PD37513a2	62	Transverse	16.8725	O325	control_data	O325_Transverse	3165.59	180.639
PD37513a20	62	Left	15.2802	O325	control_data	O325_Left	2218.66	107.233
PD37513a21	62	Left	15.2691	O325	control_data	O325_Left	2183.44	98.1178
PD37513a3	62	Transverse	17.8024	O325	control_data	O325_Transverse	3143.76	178.168
PD37513b5	62	Right	7.40483	O325	control_data	O325_Right	2687.25	25.4116
PD37513b7	62	Right	12.8108	O325	control_data	O325_Right	2580.1	76.65
PD37513b8	62	Right	14.7697	O325	control_data	O325_Right	2306.79	93.6557
PD37514a	62	Transverse	18.3132	O342	control_data	O342_Transverse	2633.01	107.679
PD37514a2	62	Transverse	17.3509	O342	control_data	O342_Transverse	3005.52	116.534
PD37514a3	62	Transverse	17.0266	O342	control_data	O342_Transverse	2837.58	103.026
PD37514b3	62	Right	11.9305	O342	control_data	O342_Right	2888.25	83.4821
PD37514b7	62	Right	16.1947	O342	control_data	O342_Right	2363.66	76.7144
PD37514b8	62	Right	9.99865	O342	control_data	O342_Right	2257.57	42.0967
PD37590b_lo0010	55	Right	26.5001	PD37590	control_data	PD37590_Right	3537.89	161.981
PD37590b_lo0015	55	Right	24.8621	PD37590	control_data	PD37590_Right	3361.2	121.496
PD37590b_lo0018	55	Right	33.3171	PD37590	control_data	PD37590_Right	3125.62	150.383
PD37590b_lo0030	55	Right	30.769	PD37590	control_data	PD37590_Right	3040.07	122.587
PD37590b_lo0033	55	Right	16.9685	PD37590	control_data	PD37590_Right	3043.12	104.451
PD37590b_lo0041	55	Right	23.5168	PD37590	control_data	PD37590_Right	3352.11	122.775
PD37590b_lo0051	55	Right	26.6644	PD37590	control_data	PD37590_Right	3364.66	151.904
PD37590b_lo0052	55	Right	26.0878	PD37590	control_data	PD37590_Right	2662.6	114.843
PD37590b_lo0053	55	Right	24.4517	PD37590	control_data	PD37590_Right	4015.17	170.322
PD37590b_lo0058	55	Right	26.1095	PD37590	control_data	PD37590_Right	3138.64	156.191
PD37590b_lo0074	55	Right	26.0039	PD37590	control_data	PD37590_Right	3510.27	143.105
PD37590b_lo0075	55	Right	32.198	PD37590	control_data	PD37590_Right	4610.06	182.262
PD37590b_lo0090	55	Right	33.7713	PD37590	control_data	PD37590_Right	3598.12	167.789
PD37590b_lo0092	55	Right	16.4206	PD37590	control_data	PD37590_Right	2985.38	104.046
PD37590b_lo0107	55	Right	33.3893	PD37590	control_data	PD37590_Right	2956.73	133.38
PD37590b_lo0116	55	Transverse	24.1654	PD37590	control_data	PD37590_Transverse	3887.08	144.996
PD37590b_lo0117	55	Transverse	18.8795	PD37590	control_data	PD37590_Transverse	3058.11	103.889
PD37590c_lo0001	55	Transverse	28.3504	PD37590	control_data	PD37590_Transverse	3411.79	151.858
PD37590c_lo0005	55	Transverse	28.1024	PD37590	control_data	PD37590_Transverse	2799.03	116.972
PD37590c_lo0009	55	Transverse	20.9522	PD37590	control_data	PD37590_Transverse	2832.41	120.154
PD37590c_lo0019	55	Right	26.096	PD37590	control_data	PD37590_Right	3093.42	171.369
PD37590c_lo0021	55	Transverse	27.0475	PD37590	control_data	PD37590_Transverse	2768.65	125.73
PD37590c_lo0025	55	Transverse	23.8792	PD37590	control_data	PD37590_Transverse	2398.28	90.7003
PD37590c_lo0032	55	Transverse	22.5685	PD37590	control_data	PD37590_Transverse	3348.11	128.821
PD37590c_lo0034	55	Transverse	29.4681	PD37590	control_data	PD37590_Transverse	2719.63	109.563
PD37590c_lo0040	55	Transverse	27.1741	PD37590	control_data	PD37590_Transverse	2633.2	83.8575
PD37590c_lo0048	55	Transverse	24.1794	PD37590	control_data	PD37590_Transverse	3262.53	126.769
PD37590d_lo0012	55	Left	27.3776	PD37590	control_data	PD37590_Left	3348.24	154.773
PD43853e_lo0007	38	Right	36	PD43853	Lynch	PD43853_Right	2585	106
PD43853e_lo0009	38	Right	36	PD43853	Lynch	PD43853_Right	2166	72
PD43853e_lo0010	38	Right	43	PD43853	Lynch	PD43853_Right	1735	80
PD45539c_lo0007	63	Right	40	PD45539	Lynch	PD45539_Right	3027	94
PD45539c_lo0010	63	Right	34	PD45539	Lynch	PD45539_Right	3005	112
PD45539c_lo0011	63	Right	38	PD45539	Lynch	PD45539_Right	3165	124
PD45539e_lo0002	63	Right	40	PD45539	Lynch	PD45539_Right	2869	126
PD45539e_lo0005	63	Right	34	PD45539	Lynch	PD45539_Right	3461	158
PD45539e_lo0006	63	Right	30	PD45539	Lynch	PD45539_Right	3338	122
PD45539g_lo0004	63	Left	38	PD45539	Lynch	PD45539_Left	2859	93
PD45539g_lo0009	63	Left	40	PD45539	Lynch	PD45539_Left	3645	138
PD45539g_lo0012	63	Left	36	PD45539	Lynch	PD45539_Left	2841	99
PD45539h_lo0001	63	Left	39	PD45539	Lynch	PD45539_Left	2733	80
PD45539h_lo0009	63	Left	33	PD45539	Lynch	PD45539_Left	2517	91
PD45539h_lo0010	63	Left	40	PD45539	Lynch	PD45539_Left	2756	93
PD46174c_lo0002	34	Left	32	PD46174	Lynch	PD46174_Left	1730	104
PD46174c_lo0012	34	Left	28	PD46174	Lynch	PD46174_Left	2281	142
PD46174c_lo0019	34	Left	29	PD46174	Lynch	PD46174_Left	1617	93
PD46175c_lo0003	28	Left	23	PD46175	Lynch	PD46175_Left	1501	90
PD46175c_lo0010	28	Left	22	PD46175	Lynch	PD46175_Left	1546	81
PD46175c_lo0020	28	Left	23	PD46175	Lynch	PD46175_Left	1427	52
PD46176c_lo0001	24	Left	33	PD46176	Lynch	PD46176_Left	1806	110
PD46176c_lo0009	24	Left	30	PD46176	Lynch	PD46176_Left	1452	111
PD46176c_lo0010	24	Left	28	PD46176	Lynch	PD46176_Left	1455	114
PD46177c_lo0006	23	Left	28	PD46177	Lynch	PD46177_Left	1883	120
PD46177c_lo0010	23	Left	29	PD46177	Lynch	PD46177_Left	1864	156
PD46177c_lo0025	23	Left	33	PD46177	Lynch	PD46177_Left	1607	118
PD46178c_lo0001	78	Left	30	PD46178	Lynch	PD46178_Left	5377	485
PD46178c_lo0017	78	Left	28	PD46178	Lynch	PD46178_Left	3950	306
PD46178c_lo0024	78	Left	31	PD46178	Lynch	PD46178_Left	4833	394
PD46178c_lo0027	78	Left	31	PD46178	Lynch	PD46178_Left	4130	337
PD46179c_lo0004	30	Left	23	PD46179	Lynch	PD46179_Left	1748	79
PD46179c_lo0006	30	Left	29	PD46179	Lynch	PD46179_Left	2150	98
PD46179c_lo0016	30	Left	23	PD46179	Lynch	PD46179_Left	1797	67
PD46179c_lo0020	30	Left	22	PD46179	Lynch	PD46179_Left	1762	97
*Control data (i.e. wild type individuals) were derived from a previous study.

## Sheet: SD3
Supplementary Data 3. Clinicopathological information of the 10 LS patients.
Patient	Age	Germline MMR gene mutation	Concurrent Cancer	Tumour differentiation	Tumour Stage	Tumour maximum size(cm)	Previous Chemotherapy	Other comments	%Non-neoplastic crypt with CNV or SV	%Survey crypt with CNV or SV	Mean(SNV count)	Max(SNV count)	Mean(Indel count)	Max(Indel count)
PD46177	23	EPCAM deletion	Nil						0		1616.45	2131	129.545	170
PD46176	24	EPCAM deletion	Nil						0		1403.5	1806	101.333	116
PD46175	28	MLH1 T117M	Sigmoid adenocarcinoma	moderate	T4N0 Dukes B	11			0		1451	1756	75.8571	93
PD46179	30	MSH2 N486fs	Rectal adenocarcinoma	moderate	T3N0 Dukes' B	4.5			0.105263	0	1946.37	5900	137.579	1106
PD46174	34	MSH2 I134fs	Sigmoid adenocarcinoma	moderate	T4N0 Dukes B invade bladder wall	13			0.153846		1834.46	2281	111.538	142
PD43853	38	MLH1 exon 7-13 deletion	Transverse colon adenocarinoma	poor	T4N2	5.2	FOLFOX, FOLFIRI		0.125	0.125	2704.38	3881	104	141
PD45539	63	MLH1 N38K	Descending colon adenocarcinoma	poor	T1N0 Dukes A	2			0.269231	0.266667	3008.77	3891	112.923	171
PD46178	78	EPCAM deletion	Nil						0.222222	0	4519.67	5981	356.111	485
PD45540	55	MLH1 inversion	Gastric adenocarcinoma	poor	T4N1	5	5FU (Mayo) at age 43	Helicobacter Pylori infection treated age 43, colon cancer age 43 resected and adjuvant chemotherapy	0.294118	0.2	3730.41	7510	190.588	423
PD45541	56	EPCAM deletion	Endometrial adenocarcinoma	well	Ia			Adenocarcinoma of caecum age 30, resected	0	0	1962	2255	124	219

## Sheet: SD4
Supplementary Data 4. A summary of mutation count and signature contribution in the 152 microdissected crypts from LS patients.
Patient	Sample	Age	Site	Region	Germline mutation	Crypt type	N or T	Median coverage	median VAF	SBS count	ID count	normal with driver	driver1	driver1 mut	driver1 type	driver1 ms region	driver2	driver2 mut	driver2 type	driver2 ms region	SBS1	SBS5	SBS2	SBS13	SBS17b	SBS18	SBS35	SBS20	SBS21	SBS26	SBS44	N4	SBSA
PD43853	PD43853b_lo0020	38	Duodenum	Small intestine	MLH1 Ex7-13 deletion	Survey	Non-neoplastic	26	0.47	3014	109	1	CSDE1	CSDE1 E159fs; 0.48	Frameshift	0					0.204186	0.361923	0.0304943	0.0525165	0.0394815	0.132453	0.178946	NA	NA	NA	NA	NA	NA
PD43853	PD43853b_lo0021	38	Duodenum	Small intestine	MLH1 Ex7-13 deletion	Survey	Non-neoplastic	22	0.43	2203	57	1	KMT2C	KMT2C splice; 0.12	Ess_splice						0.310096	0.370872	0.023666	0.00642765	0.00401487	0.142517	0.142407	NA	NA	NA	NA	NA	NA
PD43853	PD43853b_lo0022	38	Duodenum	Small intestine	MLH1 Ex7-13 deletion	Survey	Non-neoplastic	31	0.41	3881	141	1	APC	APC T1556fs; 0.44	Frameshift	1					0.303017	0.360017	0.0158571	0.0140734	0.0761762	0.105715	0.125144	NA	NA	NA	NA	NA	NA
PD43853	PD43853b_lo0023	38	Duodenum	Small intestine	MLH1 Ex7-13 deletion	Survey	Non-neoplastic	35	0.47	3027	140	0									0.310476	0.391881	0.0121378	0.00965711	0.0437055	0.105391	0.126752	NA	NA	NA	NA	NA	NA
PD43853	PD43853b_lo0024	38	Duodenum	Small intestine	MLH1 Ex7-13 deletion	Survey	Non-neoplastic	32	0.45	3530	119	0									0.284987	0.372955	0.0165914	0.0149625	0.0744763	0.113095	0.122932	NA	NA	NA	NA	NA	NA
PD43853	PD43853b_lo0025	38	Duodenum	Small intestine	MLH1 Ex7-13 deletion	Survey	Non-neoplastic	24	0.39	3044	112	0									0.281215	0.374682	0.0173059	0.0185657	0.0151205	0.115124	0.177987	NA	NA	NA	NA	NA	NA
PD43853	PD43853c_lo0016	38	Ileum	Small intestine	MLH1 Ex7-13 deletion	Survey	Non-neoplastic	30	0.44	2976	98	0									0.393755	0.335687	0.0347231	0.00484225	0.00106949	0.144461	0.0854623	NA	NA	NA	NA	NA	NA
PD43853	PD43853c_lo0017	38	Ileum	Small intestine	MLH1 Ex7-13 deletion	Survey	Non-neoplastic	27	0.45	2620	138	0									0.363981	0.346128	0.012784	0.00339762	0.00243356	0.131991	0.139285	NA	NA	NA	NA	NA	NA
PD43853	PD43853c_lo0018	38	Ileum	Small intestine	MLH1 Ex7-13 deletion	Survey	Non-neoplastic	34	0.45	2660	127	0									0.400207	0.341065	0.0229556	0.00596434	0.00344685	0.107097	0.119264	NA	NA	NA	NA	NA	NA
PD43853	PD43853c_lo0019	38	Ileum	Small intestine	MLH1 Ex7-13 deletion	Survey	Non-neoplastic	29	0.47	2288	102	0									0.372947	0.393901	0.0180485	0.00405789	0.00250617	0.12661	0.0819297	NA	NA	NA	NA	NA	NA
PD43853	PD43853c_lo0020	38	Ileum	Small intestine	MLH1 Ex7-13 deletion	Survey	Non-neoplastic	26	0.46	2861	89	0									0.313906	0.290614	0.0772947	0.0679941	0.00132544	0.149102	0.0997645	NA	NA	NA	NA	NA	NA
PD43853	PD43853d_lo0004	38	Colon	Distal colon	MLH1 Ex7-13 deletion	Survey	Non-neoplastic	41	0.47	2365	83	0									0.314122	0.397552	0.013969	0.00225839	0.0108157	0.144887	0.116395	NA	NA	NA	NA	NA	NA
PD43853	PD43853d_lo0010	38	Colon	Distal colon	MLH1 Ex7-13 deletion	Survey	Non-neoplastic	31	0.44	2315	91	0									0.246245	0.412761	0.00344552	0.00240408	0.00450837	0.153072	0.177564	NA	NA	NA	NA	NA	NA
PD43853	PD43853e_lo0007	38	Appendix	Proximal colon	MLH1 Ex7-13 deletion	Survey	Non-neoplastic	36	0.38	2585	106	0									0.419571	0.355736	0.0179	0.00335914	0.00375155	0.123559	0.0761233	NA	NA	NA	NA	NA	NA
PD43853	PD43853e_lo0009	38	Appendix	Proximal colon	MLH1 Ex7-13 deletion	Survey	Non-neoplastic	36	0.34	2166	72	0									0.373509	0.385421	0.0108275	0.00319932	0.00279528	0.10193	0.122318	NA	NA	NA	NA	NA	NA
PD43853	PD43853e_lo0010	38	Appendix	Proximal colon	MLH1 Ex7-13 deletion	Survey	Non-neoplastic	43	0.41	1735	80	0									0.362154	0.440964	0.0105972	0.0051243	0.00446294	0.0822063	0.0944913	NA	NA	NA	NA	NA	NA
PD45539	PD45539b_lo0009	63	Ileum	Small intestine	MLH1 GL c.114 C>G N38K	Survey	Non-neoplastic	31	0.44	3256	126	0									0.356001	0.487375	NA	NA	NA	0.156624	NA	NA	NA	NA	NA	NA	NA
PD45539	PD45539b_lo0010	63	Ileum	Small intestine	MLH1 GL c.114 C>G N38K	Survey	Non-neoplastic	36	0.45	2818	91	0									0.349246	0.522858	NA	NA	NA	0.127895	NA	NA	NA	NA	NA	NA	NA
PD45539	PD45539b_lo0011	63	Ileum	Small intestine	MLH1 GL c.114 C>G N38K	Survey	Non-neoplastic	42	0.44	3072	114	0									0.359656	0.522829	NA	NA	NA	0.117515	NA	NA	NA	NA	NA	NA	NA
PD45539	PD45539c_lo0001	63	Caecum	Proximal colon	MLH1 GL c.114 C>G N38K	Specific morphologies	Non-neoplastic	42	0.47	3237	120	0									0.362488	0.520195	NA	NA	NA	0.117317	NA	NA	NA	NA	NA	NA	NA
PD45539	PD45539c_lo0003	63	Caecum	Proximal colon	MLH1 GL c.114 C>G N38K	Specific morphologies	Non-neoplastic	28	0.47	2978	134	0									0.361772	0.500818	NA	NA	NA	0.13741	NA	NA	NA	NA	NA	NA	NA
PD45539	PD45539c_lo0004	63	Caecum	Proximal colon	MLH1 GL c.114 C>G N38K	Specific morphologies	Non-neoplastic	34	0.47	3891	171	0									0.349238	0.427238	NA	NA	NA	0.223524	NA	NA	NA	NA	NA	NA	NA
PD45539	PD45539c_lo0007	63	Caecum	Proximal colon	MLH1 GL c.114 C>G N38K	Survey	Non-neoplastic	40	0.44	3027	94	0									0.37784	0.505178	NA	NA	NA	0.116983	NA	NA	NA	NA	NA	NA	NA
PD45539	PD45539c_lo0010	63	Caecum	Proximal colon	MLH1 GL c.114 C>G N38K	Survey	Non-neoplastic	34	0.4	3005	112	0									0.366685	0.511162	NA	NA	NA	0.122153	NA	NA	NA	NA	NA	NA	NA
PD45539	PD45539c_lo0011	63	Caecum	Proximal colon	MLH1 GL c.114 C>G N38K	Survey	Non-neoplastic	38	0.43	3165	124	1	APC	APC Q8X; 0.43	Nonsense						0.366101	0.513899	NA	NA	NA	0.12	NA	NA	NA	NA	NA	NA	NA
PD45539	PD45539e_lo0002	63	Appendix	Proximal colon	MLH1 GL c.114 C>G N38K	Survey	Non-neoplastic	40	0.47	2869	126	0									0.368874	0.511448	NA	NA	NA	0.119677	NA	NA	NA	NA	NA	NA	NA
PD45539	PD45539e_lo0005	63	Appendix	Proximal colon	MLH1 GL c.114 C>G N38K	Survey	Non-neoplastic	34	0.47	3461	158	0									0.380328	0.514381	NA	NA	NA	0.105292	NA	NA	NA	NA	NA	NA	NA
PD45539	PD45539e_lo0006	63	Appendix	Proximal colon	MLH1 GL c.114 C>G N38K	Survey	Non-neoplastic	30	0.46	3338	122	0									0.389657	0.479344	NA	NA	NA	0.130999	NA	NA	NA	NA	NA	NA	NA
PD45539	PD45539g_lo0002	63	Descending colon	Distal colon	MLH1 GL c.114 C>G N38K	Specific morphologies	Non-neoplastic	28	0.47	2744	93	0									0.33505	0.525484	NA	NA	NA	0.139466	NA	NA	NA	NA	NA	NA	NA
PD45539	PD45539g_lo0003	63	Descending colon	Distal colon	MLH1 GL c.114 C>G N38K	Specific morphologies	Non-neoplastic	38	0.49	3405	144	0									0.338755	0.525345	NA	NA	NA	0.1359	NA	NA	NA	NA	NA	NA	NA
PD45539	PD45539g_lo0004	63	Descending colon	Distal colon	MLH1 GL c.114 C>G N38K	Survey	Non-neoplastic	38	0.48	2859	93	0									0.364574	0.500252	NA	NA	NA	0.135174	NA	NA	NA	NA	NA	NA	NA
PD45539	PD45539g_lo0008	63	Descending colon	Distal colon	MLH1 GL c.114 C>G N38K	Specific morphologies	Non-neoplastic	27	0.48	3151	110	0									0.366449	0.496331	NA	NA	NA	0.13722	NA	NA	NA	NA	NA	NA	NA
PD45539	PD45539g_lo0009	63	Descending colon	Distal colon	MLH1 GL c.114 C>G N38K	Survey	Non-neoplastic	40	0.48	3645	138	1	PTPRB	PTPRB Y2206X; 0.47	Nonsense						0.356637	0.504795	NA	NA	NA	0.138568	NA	NA	NA	NA	NA	NA	NA
PD45539	PD45539g_lo0012	63	Descending colon	Distal colon	MLH1 GL c.114 C>G N38K	Survey	Non-neoplastic	36	0.48	2841	99	0									0.323583	0.546369	NA	NA	NA	0.130048	NA	NA	NA	NA	NA	NA	NA
PD45539	PD45539h_lo0001	63	Distal descending colon	Distal colon	MLH1 GL c.114 C>G N38K	Survey	Non-neoplastic	39	0.48	2733	80	1	ATRX	ATRX W263X; 0.57	Nonsense						0.292658	0.575159	NA	NA	NA	0.132183	NA	NA	NA	NA	NA	NA	NA
PD45539	PD45539h_lo0002	63	Distal descending colon	Distal colon	MLH1 GL c.114 C>G N38K	Specific morphologies	Non-neoplastic	39	0.44	2809	87	0									0.280675	0.576319	NA	NA	NA	0.143007	NA	NA	NA	NA	NA	NA	NA
PD45539	PD45539h_lo0003	63	Distal descending colon	Distal colon	MLH1 GL c.114 C>G N38K	Specific morphologies	Non-neoplastic	21	0.44	2628	108	0									0.337683	0.530587	NA	NA	NA	0.13173	NA	NA	NA	NA	NA	NA	NA
PD45539	PD45539h_lo0004	63	Distal descending colon	Distal colon	MLH1 GL c.114 C>G N38K	Specific morphologies	Non-neoplastic	29	0.48	2634	110	0									0.337683	0.530587	NA	NA	NA	0.13173	NA	NA	NA	NA	NA	NA	NA
PD45539	PD45539h_lo0007	63	Distal descending colon	Distal colon	MLH1 GL c.114 C>G N38K	Specific morphologies	Non-neoplastic	41	0.45	2677	97	0									0.316881	0.539708	NA	NA	NA	0.143412	NA	NA	NA	NA	NA	NA	NA
PD45539	PD45539h_lo0008	63	Distal descending colon	Distal colon	MLH1 GL c.114 C>G N38K	Specific morphologies	Non-neoplastic	44	0.44	2712	101	0									0.337535	0.544192	NA	NA	NA	0.118273	NA	NA	NA	NA	NA	NA	NA
PD45539	PD45539h_lo0009	63	Distal descending colon	Distal colon	MLH1 GL c.114 C>G N38K	Survey	Non-neoplastic	33	0.47	2517	91	0									0.304334	0.574658	NA	NA	NA	0.121008	NA	NA	NA	NA	NA	NA	NA
PD45539	PD45539h_lo0010	63	Distal descending colon	Distal colon	MLH1 GL c.114 C>G N38K	Survey	Non-neoplastic	40	0.47	2756	93	0									0.330841	0.558362	NA	NA	NA	0.110797	NA	NA	NA	NA	NA	NA	NA
PD45540	PD45540b_lo0005	55	Body	Stomach	MLH1 inversion	IM	Non-neoplastic	32	0.45	1730	75	0									0.308193	0.643242	NA	NA	0.00214901	0.0464166	NA	NA	NA	NA	NA	NA	NA
PD45540	PD45540b_lo0006	55	Body	Stomach	MLH1 inversion	IM	Non-neoplastic	37	0.48	2510	145	0									0.301308	0.575099	NA	NA	0.00491912	0.118674	NA	NA	NA	NA	NA	NA	NA
PD45540	PD45540b_lo0007	55	Body	Stomach	MLH1 inversion	IM	Non-neoplastic	32	0.47	2100	105	0									0.314205	0.581233	NA	NA	0.00122606	0.103337	NA	NA	NA	NA	NA	NA	NA
PD45540	PD45540b_lo0010	55	Body	Stomach	MLH1 inversion	IM	Non-neoplastic	37	0.47	2722	126	1	NF1	NF1 F1247fs; 0.5	Frameshift	0	CDH10	CDH10 R638X; 0.14	Nonsense		0.347433	0.522932	NA	NA	0.00477366	0.124861	NA	NA	NA	NA	NA	NA	NA
PD45540	PD45540b_lo0013	55	Body	Stomach	MLH1 inversion	Survey	Non-neoplastic	39	0.4	2556	119	0									0.295978	0.566413	NA	NA	0.00808171	0.129527	NA	NA	NA	NA	NA	NA	NA
PD45540	PD45540b_lo0014	55	Body	Stomach	MLH1 inversion	Survey	Non-neoplastic	38	0.41	1889	72	0									0.287151	0.642973	NA	NA	0.00274501	0.0671313	NA	NA	NA	NA	NA	NA	NA
PD45540	PD45540b_lo0016	55	Body	Stomach	MLH1 inversion	IM	Non-neoplastic	82	0.45	2721	169	0									0.332519	0.561829	NA	NA	0.00250296	0.103149	NA	NA	NA	NA	NA	NA	NA
PD45540	PD45540b_lo0017	55	Body	Stomach	MLH1 inversion	IM	Non-neoplastic	38	0.48	2460	117	0									0.325296	0.569625	NA	NA	0.0156374	0.0894415	NA	NA	NA	NA	NA	NA	NA
PD45540	PD45540b_lo0021	55	Body	Stomach	MLH1 inversion	IM	Non-neoplastic	63	0.46	2410	130	0									0.341496	0.554737	NA	NA	0.00151292	0.102254	NA	NA	NA	NA	NA	NA	NA
PD45540	PD45540c_lo0001	55	Antrum	Stomach	MLH1 inversion	IM	Non-neoplastic	43	0.45	7510	412	1	CDH10	CDH10 splice; 0.63	Ess_splice						0.314003	0.375251	NA	NA	0.148866	0.16188	NA	NA	NA	NA	NA	NA	NA
PD45540	PD45540c_lo0003	55	Antrum	Stomach	MLH1 inversion	IM	Non-neoplastic	35	0.46	7306	423	0									0.309965	0.402983	NA	NA	0.0894221	0.19763	NA	NA	NA	NA	NA	NA	NA
PD45540	PD45540c_lo0005	55	Antrum	Stomach	MLH1 inversion	IM	Non-neoplastic	32	0.49	6330	317	0									0.276781	0.410134	NA	NA	0.208494	0.104591	NA	NA	NA	NA	NA	NA	NA
PD45540	PD45540c_lo0007	55	Antrum	Stomach	MLH1 inversion	Survey	Non-neoplastic	31	0.46	4937	180	0									0.252077	0.414991	NA	NA	0.283162	0.0497703	NA	NA	NA	NA	NA	NA	NA
PD45540	PD45540c_lo0008	55	Antrum	Stomach	MLH1 inversion	IM	Non-neoplastic	29	0.48	7508	372	0									0.289101	0.384078	NA	NA	0.150844	0.175978	NA	NA	NA	NA	NA	NA	NA
PD45540	PD45540c_lo0009	55	Antrum	Stomach	MLH1 inversion	IM	Non-neoplastic	39	0.49	5392	348	0									0.332342	0.383061	NA	NA	0.123583	0.161014	NA	NA	NA	NA	NA	NA	NA
PD45540	PD45540c_lo0010	55	Antrum	Stomach	MLH1 inversion	Survey	Non-neoplastic	36	0.39	2118	89	0									0.285758	0.627797	NA	NA	0.00684731	0.0795977	NA	NA	NA	NA	NA	NA	NA
PD45540	PD45540c_lo0011	55	Antrum	Stomach	MLH1 inversion	Survey	Non-neoplastic	31	0.37	1218	41	0									0.119781	0.854371	NA	NA	0.0078767	0.0179711	NA	NA	NA	NA	NA	NA	NA
PD45541	PD45541b_lo0010	56	Endometrium	Endometrium	EPCAM deletion	Survey	Non-neoplastic	28	0.34	1520	84	0									0.198761	0.650399	NA	NA	NA	0.15084	NA	NA	NA	NA	NA	NA	NA
PD45541	PD45541b_lo0011	56	Endometrium	Endometrium	EPCAM deletion	Survey	Non-neoplastic	36	0.35	1898	98	1	ERBB2	ERBB2 V842I; 0.31	Missense		FOXA2	FOXA2 A352fs; 0.21	Frameshift	0	0.241894	0.603356	NA	NA	NA	0.15475	NA	NA	NA	NA	NA	NA	NA
PD45541	PD45541b_lo0013	56	Endometrium	Endometrium	EPCAM deletion	Survey	Non-neoplastic	27	0.44	2151	130	1	ACVR2A	ACVR2A Q359X; 0.54	Nonsense						0.280847	0.522175	NA	NA	NA	0.196978	NA	NA	NA	NA	NA	NA	NA
PD45541	PD45541b_lo0016	56	Endometrium	Endometrium	EPCAM deletion	Survey	Non-neoplastic	25	0.34	1722	84	1	KRAS	KRAS G12V; 0.21	Missense						0.232052	0.634741	NA	NA	NA	0.133207	NA	NA	NA	NA	NA	NA	NA
PD45541	PD45541b_lo0023	56	Endometrium	Endometrium	EPCAM deletion	Survey	Non-neoplastic	36	0.3	1916	106	1	PIK3CA	PIK3CA H1047Y; 0.34	Missense						0.234225	0.557048	NA	NA	NA	0.208728	NA	NA	NA	NA	NA	NA	NA
PD45541	PD45541b_lo0031	56	Endometrium	Endometrium	EPCAM deletion	Survey	Non-neoplastic	40	0.45	2255	219	1	KRAS	KRAS G12V; 0.57	Missense		PPP2R1A	PPP2R1A S256Y; 0.54	Missense		0.256645	0.573607	NA	NA	NA	0.169747	NA	NA	NA	NA	NA	NA	NA
PD45541	PD45541b_lo0032	56	Endometrium	Endometrium	EPCAM deletion	Survey	Non-neoplastic	27	0.33	2105	124	1	KRAS	KRAS G12V; 0.43	Missense						0.250099	0.539504	NA	NA	NA	0.210398	NA	NA	NA	NA	NA	NA	NA
PD45541	PD45541b_lo0036	56	Endometrium	Endometrium	EPCAM deletion	Survey	Non-neoplastic	26	0.39	2129	147	1	KRAS	KRAS G12V; 0.55	Missense		ATM	ATM R1875X; 0.3	Nonsense		0.272276	0.573983	NA	NA	NA	0.153741	NA	NA	NA	NA	NA	NA	NA
PD46174	PD46174a_lo0007	34	Sigmoid tumor	Distal colon	MSH2 c.400 del A I134fs*40	AdenoCA	Tumour	36	0.49	77275	126929	0									0.106071	0.0638367	NA	NA	0.0428439	NA	NA	0.147269	0.0160361	0.223366	0.21986	0.180717	NA
PD46174	PD46174a_lo0008	34	Sigmoid tumor	Distal colon	MSH2 c.400 del A I134fs*40	AdenoCA	Tumour	32	0.48	77382	126964	0									0.110737	0.0684667	NA	NA	0.0389247	NA	NA	0.15626	0.0249872	0.188349	0.23214	0.180135	NA
PD46174	PD46174a_lo0017	34	Sigmoid tumor	Distal colon	MSH2 c.400 del A I134fs*40	AdenoCA	Tumour	32	0.47	76068	127210	0									0.129721	0.0879986	NA	NA	0.00857015	NA	NA	0.168806	0.0203712	0.127012	0.285091	0.17243	NA
PD46174	PD46174a_lo0019	34	Sigmoid tumor	Distal colon	MSH2 c.400 del A I134fs*40	AdenoCA	Tumour	41	0.48	76292	127271	0									0.121551	0.0997355	NA	NA	0.00854168	NA	NA	0.164676	0.0203796	0.139769	0.278101	0.167246	NA
PD46174	PD46174a_lo0024	34	Sigmoid tumor	Distal colon	MSH2 c.400 del A I134fs*40	AdenoCA	Tumour	36	0.48	75589	124906	0									0.155984	0.072178	NA	NA	0.00604138	NA	NA	0.13499	0.0125905	0.171123	0.26736	0.179733	NA
PD46174	PD46174a_lo0025	34	Sigmoid tumor	Distal colon	MSH2 c.400 del A I134fs*40	AdenoCA	Tumour	31	0.48	75306	124873	0									0.151426	0.0793466	NA	NA	0.00818707	NA	NA	0.128941	0.022801	0.139399	0.280397	0.189503	NA
PD46174	PD46174a_lo0030	34	Sigmoid T.adj	Distal colon	MSH2 c.400 del A I134fs*40	Tumour edge	Non-neoplastic	30	0.47	1929	116	0									0.484379	0.511935	NA	NA	0.00368551	NA	NA	0	0	0	0	0	NA
PD46174	PD46174a_lo0036	34	Sigmoid T.adj	Distal colon	MSH2 c.400 del A I134fs*40	Tumour edge	Non-neoplastic	37	0.48	2016	137	0									0.511706	0.487238	NA	NA	0.00105685	NA	NA	0	0	0	0	0	NA
PD46174	PD46174a_lo0059	34	Sigmoid T.adj	Distal colon	MSH2 c.400 del A I134fs*40	Tumour edge	Non-neoplastic	31	0.46	1579	95	1	CDK12	CDK12 E187fs; 0.43	Frameshift	0					0.428939	0.569039	NA	NA	0.00202274	NA	NA	0	0	0	0	0	NA
PD46174	PD46174c_lo0002	34	Sigmoid	Distal colon	MSH2 c.400 del A I134fs*40	Survey	Non-neoplastic	32	0.46	1730	104	0									0.454331	0.543728	NA	NA	0.00194159	NA	NA	0	0	0	0	0	NA
PD46174	PD46174c_lo0005	34	Sigmoid	Distal colon	MSH2 c.400 del A I134fs*40	Specific morphologies	Non-neoplastic	22	0.48	1404	85	0									0.403721	0.592878	NA	NA	0.00340054	NA	NA	0	0	0	0	0	NA
PD46174	PD46174c_lo0011	34	Sigmoid	Distal colon	MSH2 c.400 del A I134fs*40	Specific morphologies	Non-neoplastic	29	0.46	1904	135	0									0.464561	0.533767	NA	NA	0.00167198	NA	NA	0	0	0	0	0	NA
PD46174	PD46174c_lo0012	34	Sigmoid	Distal colon	MSH2 c.400 del A I134fs*40	Survey	Non-neoplastic	28	0.47	2281	142	0									0.481856	0.515974	NA	NA	0.00217022	NA	NA	0	0	0	0	0	NA
PD46174	PD46174c_lo0016	34	Sigmoid	Distal colon	MSH2 c.400 del A I134fs*40	Specific morphologies	Non-neoplastic	23	0.44	2259	119	0									0.527833	0.470025	NA	NA	0.00214208	NA	NA	0	0	0	0	0	NA
PD46174	PD46174c_lo0019	34	Sigmoid	Distal colon	MSH2 c.400 del A I134fs*40	Survey	Non-neoplastic	29	0.45	1617	93	0									0.417669	0.580458	NA	NA	0.00187252	NA	NA	0	0	0	0	0	NA
PD46174	PD46174c_lo0020	34	Sigmoid	Distal colon	MSH2 c.400 del A I134fs*40	Specific morphologies	Non-neoplastic	40	0.45	1653	94	0									0.44685	0.551438	NA	NA	0.0017118	NA	NA	0	0	0	0	0	NA
PD46174	PD46174c_lo0021	34	Sigmoid	Distal colon	MSH2 c.400 del A I134fs*40	Specific morphologies	Non-neoplastic	35	0.47	1850	111	1	TGFBR2	TGFBR2 P154fs; 0.23	Frameshift	1					0.470669	0.527189	NA	NA	0.00214113	NA	NA	0	0	0	0	0	NA
PD46174	PD46174c_lo0022	34	Sigmoid	Distal colon	MSH2 c.400 del A I134fs*40	Specific morphologies	Non-neoplastic	39	0.45	1537	91	0									0.43078	0.5653	NA	NA	0.00391966	NA	NA	0	0	0	0	0	NA
PD46174	PD46174c_lo0025	34	Sigmoid	Distal colon	MSH2 c.400 del A I134fs*40	Specific morphologies	Non-neoplastic	42	0.44	2089	128	0									0.495804	0.503311	NA	NA	0.000885333	NA	NA	0	0	0	0	0	NA
PD46175	PD46175a_lo0002	28	Sigmoid tumor	Distal colon	MLH1 c.350 C>T ACG>ATG T117M	AdenoCA	Tumour	30	0.48	199543	257019	0									0.0630747	0.174926	NA	NA	NA	NA	NA	0.244493	0.0445684	0.10648	0.331972	0.0344847	NA
PD46175	PD46175a_lo0003	28	Sigmoid tumor	Distal colon	MLH1 c.350 C>T ACG>ATG T117M	AdenoCA	Tumour	28	0.48	199660	256950	0									0.0638165	0.164726	NA	NA	NA	NA	NA	0.248431	0.0452803	0.113864	0.329993	0.03389	NA
PD46175	PD46175a_lo0006	28	Sigmoid tumor	Distal colon	MLH1 c.350 C>T ACG>ATG T117M	AdenoCA	Tumour	32	0.48	196327	255496	0									0.0662353	0.173565	NA	NA	NA	NA	NA	0.239202	0.0319141	0.124741	0.329582	0.0347612	NA
PD46175	PD46175a_lo0008	28	Sigmoid tumor	Distal colon	MLH1 c.350 C>T ACG>ATG T117M	AdenoCA	Tumour	30	0.48	205285	255993	0									0.0633086	0.175938	NA	NA	NA	NA	NA	0.2148	0.0442231	0.151323	0.315866	0.0345409	NA
PD46175	PD46175a_lo0034	28	Sigmoid tumor	Distal colon	MLH1 c.350 C>T ACG>ATG T117M	Adenoma	Tumour	35	0.49	193873	256280	0									0.0757853	0.159259	NA	NA	NA	NA	NA	0.261933	0.0352653	0.0888426	0.344412	0.0345023	NA
PD46175	PD46175a_lo0035	28	Sigmoid tumor	Distal colon	MLH1 c.350 C>T ACG>ATG T117M	Adenoma	Tumour	22	0.49	193739	255753	0									0.0702484	0.163996	NA	NA	NA	NA	NA	0.247116	0.028704	0.106086	0.341392	0.0424583	NA
PD46175	PD46175a_lo0038	28	Sigmoid tumor	Distal colon	MLH1 c.350 C>T ACG>ATG T117M	AdenoCA	Tumour	22	0.48	197371	257057	0									0.0684722	0.157737	NA	NA	NA	NA	NA	0.240062	0.03797	0.125146	0.329342	0.0412714	NA
PD46175	PD46175a_lo0040	28	Sigmoid tumor	Distal colon	MLH1 c.350 C>T ACG>ATG T117M	AdenoCA	Tumour	33	0.48	201156	256789	0									0.0719006	0.156834	NA	NA	NA	NA	NA	0.252446	0.0448467	0.127093	0.311781	0.035098	NA
PD46175	PD46175a_lo0054	28	Sigmoid T.adj	Distal colon	MLH1 c.350 C>T ACG>ATG T117M	Specific morphologies	Non-neoplastic	29	0.47	1261	72	0									0.340143	0.659857	NA	NA	NA	NA	NA	0	0	0	0	0	NA
PD46175	PD46175a_lo0055	28	Sigmoid T.adj	Distal colon	MLH1 c.350 C>T ACG>ATG T117M	Specific morphologies	Non-neoplastic	29	0.41	1756	83	0									0.394717	0.605283	NA	NA	NA	NA	NA	0	0	0	0	0	NA
PD46175	PD46175a_lo0062	28	Sigmoid T.adj	Distal colon	MLH1 c.350 C>T ACG>ATG T117M	Tumour edge	Non-neoplastic	28	0.42	1176	60	0									0.328224	0.671776	NA	NA	NA	NA	NA	0	0	0	0	0	NA
PD46175	PD46175a_lo0064	28	Sigmoid T.adj	Distal colon	MLH1 c.350 C>T ACG>ATG T117M	Tumour edge	Non-neoplastic	32	0.43	1490	93	0									0.368162	0.631838	NA	NA	NA	NA	NA	0	0	0	0	0	NA
PD46175	PD46175a_lo0071	28	Sigmoid tumor	Distal colon	MLH1 c.350 C>T ACG>ATG T117M	Adenoma	Tumour	32	0.45	197065	231014	0									0.0916216	0.0997195	NA	NA	NA	NA	NA	0.220553	0.0654598	0.244135	0.232774	0.045737	NA
PD46175	PD46175a_lo0072	28	Sigmoid tumor	Distal colon	MLH1 c.350 C>T ACG>ATG T117M	Adenoma	Tumour	33	0.43	195912	231242	0									0.0916115	0.104481	NA	NA	NA	NA	NA	0.221463	0.0516204	0.22784	0.24783	0.0551532	NA
PD46175	PD46175c_lo0003	28	Sigmoid	Distal colon	MLH1 c.350 C>T ACG>ATG T117M	Survey	Non-neoplastic	23	0.44	1501	90	0									0.417502	0.582498	NA	NA	NA	NA	NA	0	0	0	0	0	NA
PD46175	PD46175c_lo0010	28	Sigmoid	Distal colon	MLH1 c.350 C>T ACG>ATG T117M	Survey	Non-neoplastic	22	0.45	1546	81	1	ARID1A	ARID1A Q1473X; 0.38	Nonsense						0.419982	0.580018	NA	NA	NA	NA	NA	0	0	0	0	0	NA
PD46175	PD46175c_lo0020	28	Sigmoid	Distal colon	MLH1 c.350 C>T ACG>ATG T117M	Survey	Non-neoplastic	23	0.44	1427	52	0									0.412332	0.587668	NA	NA	NA	NA	NA	0	0	0	0	0	NA
PD46176	PD46176c_lo0001	24	Rectum	Distal colon	EPCAM deletion	Survey	Non-neoplastic	33	0.32	1806	110	0									0.521994	0.415069	NA	NA	NA	NA	NA	NA	NA	NA	NA	NA	0.0629373
PD46176	PD46176c_lo0006	24	Rectum	Distal colon	EPCAM deletion	Specific morphologies	Non-neoplastic	24	0.42	1501	116	0									0.493407	0.469197	NA	NA	NA	NA	NA	NA	NA	NA	NA	NA	0.0373954
PD46176	PD46176c_lo0007	24	Rectum	Distal colon	EPCAM deletion	Specific morphologies	Non-neoplastic	29	0.4	1065	76	0									0.445539	0.500009	NA	NA	NA	NA	NA	NA	NA	NA	NA	NA	0.0544526
PD46176	PD46176c_lo0009	24	Rectum	Distal colon	EPCAM deletion	Survey	Non-neoplastic	30	0.44	1452	111	0									0.450372	0.421605	NA	NA	NA	NA	NA	NA	NA	NA	NA	NA	0.128023
PD46176	PD46176c_lo0010	24	Rectum	Distal colon	EPCAM deletion	Survey	Non-neoplastic	28	0.45	1455	114	0									0.454598	0.415867	NA	NA	NA	NA	NA	NA	NA	NA	NA	NA	0.129536
PD46176	PD46176c_lo0018	24	Rectum	Distal colon	EPCAM deletion	Specific morphologies	Non-neoplastic	38	0.41	1142	81	0									0.3869	0.535041	NA	NA	NA	NA	NA	NA	NA	NA	NA	NA	0.078059
PD46177	PD46177c_lo0001	23	Rectum	Distal colon	EPCAM deletion	Specific morphologies	Non-neoplastic	21	0.46	1509	162	0									0.420779	0.250036	NA	NA	NA	NA	NA	NA	NA	NA	NA	NA	0.329186
PD46177	PD46177c_lo0002	23	Rectum	Distal colon	EPCAM deletion	Specific morphologies	Non-neoplastic	22	0.44	1520	164	0									0.351647	0.290067	NA	NA	NA	NA	NA	NA	NA	NA	NA	NA	0.358286
PD46177	PD46177c_lo0006	23	Rectum	Distal colon	EPCAM deletion	Survey	Non-neoplastic	28	0.37	1883	120	0									0.539443	0.392627	NA	NA	NA	NA	NA	NA	NA	NA	NA	NA	0.0679301
PD46177	PD46177c_lo0010	23	Rectum	Distal colon	EPCAM deletion	Survey	Non-neoplastic	29	0.46	1864	156	1	EIF1AX	EIF1AX Q33X; 0.53	Nonsense						0.585242	0.319708	NA	NA	NA	NA	NA	NA	NA	NA	NA	NA	0.0950496
PD46177	PD46177c_lo0013	23	Rectum	Distal colon	EPCAM deletion	Specific morphologies	Non-neoplastic	25	0.47	1594	106	0									0.545606	0.384388	NA	NA	NA	NA	NA	NA	NA	NA	NA	NA	0.0700064
PD46177	PD46177c_lo0014	23	Rectum	Distal colon	EPCAM deletion	Specific morphologies	Non-neoplastic	38	0.45	2131	170	1	AXIN2	AXIN2 E30fs; 0.53	Frameshift	0					0.612378	0.33595	NA	NA	NA	NA	NA	NA	NA	NA	NA	NA	0.0516728
PD46177	PD46177c_lo0016	23	Rectum	Distal colon	EPCAM deletion	Specific morphologies	Non-neoplastic	34	0.38	1496	119	0									0.44777	0.367681	NA	NA	NA	NA	NA	NA	NA	NA	NA	NA	0.184548
PD46177	PD46177c_lo0017	23	Rectum	Distal colon	EPCAM deletion	Specific morphologies	Non-neoplastic	24	0.44	1509	121	0									0.429734	0.341679	NA	NA	NA	NA	NA	NA	NA	NA	NA	NA	0.228587
PD46177	PD46177c_lo0025	23	Rectum	Distal colon	EPCAM deletion	Survey	Non-neoplastic	33	0.41	1607	118	0									0.458501	0.446394	NA	NA	NA	NA	NA	NA	NA	NA	NA	NA	0.0951048
PD46177	PD46177c_lo0027	23	Rectum	Distal colon	EPCAM deletion	Specific morphologies	Non-neoplastic	33	0.41	1310	95	0									0.525616	0.418009	NA	NA	NA	NA	NA	NA	NA	NA	NA	NA	0.056375
PD46177	PD46177c_lo0028	23	Rectum	Distal colon	EPCAM deletion	Specific morphologies	Non-neoplastic	25	0.39	1358	94	0									0.558833	0.402041	NA	NA	NA	NA	NA	NA	NA	NA	NA	NA	0.0391263
PD46178	PD46178c_lo0001	78	Rectum	Distal colon	EPCAM deletion	Survey	Non-neoplastic	30	0.49	5377	485	1	ERBB3	ERBB3 A232V; 0.57	Missense						0.471897	0.528103	NA	NA	NA	NA	NA	NA	NA	NA	NA	NA	NA
PD46178	PD46178c_lo0007	78	Rectum	Distal colon	EPCAM deletion	Specific morphologies	Non-neoplastic	22	0.46	3781	281	0									0.373707	0.626293	NA	NA	NA	NA	NA	NA	NA	NA	NA	NA	NA
PD46178	PD46178c_lo0008	78	Rectum	Distal colon	EPCAM deletion	Specific morphologies	Non-neoplastic	27	0.47	3768	308	0									0.433731	0.566269	NA	NA	NA	NA	NA	NA	NA	NA	NA	NA	NA
PD46178	PD46178c_lo0010	78	Rectum	Distal colon	EPCAM deletion	Specific morphologies	Non-neoplastic	22	0.48	5981	439	0									0.515569	0.484431	NA	NA	NA	NA	NA	NA	NA	NA	NA	NA	NA
PD46178	PD46178c_lo0013	78	Rectum	Distal colon	EPCAM deletion	Specific morphologies	Non-neoplastic	29	0.43	3729	243	0									0.4452	0.5548	NA	NA	NA	NA	NA	NA	NA	NA	NA	NA	NA
PD46178	PD46178c_lo0017	78	Rectum	Distal colon	EPCAM deletion	Survey	Non-neoplastic	28	0.48	3950	306	0									0.458244	0.541756	NA	NA	NA	NA	NA	NA	NA	NA	NA	NA	NA
PD46178	PD46178c_lo0021	78	Rectum	Distal colon	EPCAM deletion	Specific morphologies	Non-neoplastic	23	0.48	5128	412	1	ERBB3	ERBB3 V104M; 0.25	Missense						0.453959	0.546041	NA	NA	NA	NA	NA	NA	NA	NA	NA	NA	NA
PD46178	PD46178c_lo0024	78	Rectum	Distal colon	EPCAM deletion	Survey	Non-neoplastic	31	0.48	4833	394	1	KMT2C	KMT2C Q3477fs; 0.42	Frameshift	0					0.434171	0.565829	NA	NA	NA	NA	NA	NA	NA	NA	NA	NA	NA
PD46178	PD46178c_lo0027	78	Rectum	Distal colon	EPCAM deletion	Survey	Non-neoplastic	31	0.48	4130	337	0									0.429741	0.570259	NA	NA	NA	NA	NA	NA	NA	NA	NA	NA	NA
PD46179	PD46179a_lo0001	30	Rectum tumor	Distal colon	MSH2 c.1457-1460 delATGA N486fs*10	AdenoCA	Tumour	37	0.47	162194	156746	0									0.09498	0.108513	NA	NA	NA	NA	NA	0.209544	0.091305	0.221379	0.22584	0.0484391	NA
PD46179	PD46179a_lo0002	30	Rectum tumor	Distal colon	MSH2 c.1457-1460 delATGA N486fs*10	AdenoCA	Tumour	43	0.47	161190	155781	0									0.0917829	0.102556	NA	NA	NA	NA	NA	0.208785	0.0796716	0.235014	0.222304	0.0598863	NA
PD46179	PD46179a_lo0011	30	Rectum T.adj	Distal colon	MSH2 c.1457-1460 delATGA N486fs*10	Specific morphologies	Non-neoplastic	38	0.45	1650	77	0									0.446721	0.553279	NA	NA	NA	NA	NA	0	0	0	0	0	NA
PD46179	PD46179a_lo0014	30	Rectum T.adj	Distal colon	MSH2 c.1457-1460 delATGA N486fs*10	Specific morphologies	Non-neoplastic	40	0.47	1571	84	0									0.408797	0.591203	NA	NA	NA	NA	NA	0	0	0	0	0	NA
PD46179	PD46179a_lo0022	30	Rectum T.adj	Distal colon	MSH2 c.1457-1460 delATGA N486fs*10	Specific morphologies	Non-neoplastic	46	0.46	1542	103	1	TGFBR2	TGFBR2 P154fs; 0.1	Frameshift	1					0.38909	0.61091	NA	NA	NA	NA	NA	0	0	0	0	0	NA
PD46179	PD46179a_lo0023	30	Rectum T.adj	Distal colon	MSH2 c.1457-1460 delATGA N486fs*10	Specific morphologies	Non-neoplastic	42	0.48	1486	94	0									0.391366	0.608634	NA	NA	NA	NA	NA	0	0	0	0	0	NA
PD46179	PD46179a_lo0025	30	Rectum T.adj	Distal colon	MSH2 c.1457-1460 delATGA N486fs*10	Specific morphologies	Non-neoplastic	37	0.48	1745	79	0									0.440758	0.559242	NA	NA	NA	NA	NA	0	0	0	0	0	NA
PD46179	PD46179a_lo0034	30	Rectum tumor	Distal colon	MSH2 c.1457-1460 delATGA N486fs*10	AdenoCA	Tumour	33	0.41	179207	161112	0									0.0794231	0.143597	NA	NA	NA	NA	NA	0.143088	0.113102	0.268382	0.205658	0.0467497	NA
PD46179	PD46179a_lo0035	30	Rectum tumor	Distal colon	MSH2 c.1457-1460 delATGA N486fs*10	AdenoCA	Tumour	39	0.45	179570	161259	0									0.0892945	0.142529	NA	NA	NA	NA	NA	0.160345	0.106439	0.252707	0.191131	0.0575548	NA
PD46179	PD46179a_lo0054	30	Rectum T.adj	Distal colon	MSH2 c.1457-1460 delATGA N486fs*10	MMR-d	Non-neoplastic	36	0.41	5900	1106	1	NF2	NF2 R172fs; 0.37	Frameshift	1	PIK3R1	PIK3R1 L30fs; 0.36	Frameshift	0	0.668265	0.210743	NA	NA	NA	NA	NA	0.0255911	0.00344119	0.00178996	0.084472	0.00569746	NA
PD46179	PD46179c_lo0001	30	Rectum	Distal colon	MSH2 c.1457-1460 delATGA N486fs*10	Specific morphologies	Non-neoplastic	30	0.45	1558	67	0									0.403781	0.596219	NA	NA	NA	NA	NA	0	0	0	0	0	NA
PD46179	PD46179c_lo0003	30	Rectum	Distal colon	MSH2 c.1457-1460 delATGA N486fs*10	Specific morphologies	Non-neoplastic	37	0.4	1856	72	0									0.417473	0.582527	NA	NA	NA	NA	NA	0	0	0	0	0	NA
PD46179	PD46179c_lo0004	30	Rectum	Distal colon	MSH2 c.1457-1460 delATGA N486fs*10	Survey	Non-neoplastic	23	0.46	1748	79	1	FAT1	FAT1 Y4082X; 0.58	Nonsense						0.441824	0.558176	NA	NA	NA	NA	NA	0	0	0	0	0	NA
PD46179	PD46179c_lo0006	30	Rectum	Distal colon	MSH2 c.1457-1460 delATGA N486fs*10	Survey	Non-neoplastic	29	0.46	2150	98	1	ERBB3	ERBB3 T355I; 0.5	Missense						0.473492	0.526508	NA	NA	NA	NA	NA	0	0	0	0	0	NA
PD46179	PD46179c_lo0007	30	Rectum	Distal colon	MSH2 c.1457-1460 delATGA N486fs*10	Specific morphologies	Non-neoplastic	26	0.46	1736	79	0									0.431653	0.568347	NA	NA	NA	NA	NA	0	0	0	0	0	NA
PD46179	PD46179c_lo0008	30	Rectum	Distal colon	MSH2 c.1457-1460 delATGA N486fs*10	Specific morphologies	Non-neoplastic	40	0.42	1619	76	0									0.417564	0.582436	NA	NA	NA	NA	NA	0	0	0	0	0	NA
PD46179	PD46179c_lo0011	30	Rectum	Distal colon	MSH2 c.1457-1460 delATGA N486fs*10	Specific morphologies	Non-neoplastic	24	0.44	1436	74	0									0.423493	0.576507	NA	NA	NA	NA	NA	0	0	0	0	0	NA
PD46179	PD46179c_lo0012	30	Rectum	Distal colon	MSH2 c.1457-1460 delATGA N486fs*10	Specific morphologies	Non-neoplastic	30	0.45	1652	94	0									0.4314	0.5686	NA	NA	NA	NA	NA	0	0	0	0	0	NA
PD46179	PD46179c_lo0014	30	Rectum	Distal colon	MSH2 c.1457-1460 delATGA N486fs*10	Specific morphologies	Non-neoplastic	63	0.36	2217	109	0									0.427518	0.572482	NA	NA	NA	NA	NA	0	0	0	0	0	NA
PD46179	PD46179c_lo0015	30	Rectum	Distal colon	MSH2 c.1457-1460 delATGA N486fs*10	Specific morphologies	Non-neoplastic	29	0.44	1757	75	0									0.437045	0.562955	NA	NA	NA	NA	NA	0	0	0	0	0	NA
PD46179	PD46179c_lo0016	30	Rectum	Distal colon	MSH2 c.1457-1460 delATGA N486fs*10	Survey	Non-neoplastic	23	0.45	1797	67	0									0.402057	0.597943	NA	NA	NA	NA	NA	0	0	0	0	0	NA
PD46179	PD46179c_lo0019	30	Rectum	Distal colon	MSH2 c.1457-1460 delATGA N486fs*10	Specific morphologies	Non-neoplastic	30	0.37	1799	84	1	STAT5B	STAT5B Q368fs; 0.11	Frameshift	1					0.465285	0.534715	NA	NA	NA	NA	NA	0	0	0	0	0	NA
PD46179	PD46179c_lo0020	30	Rectum	Distal colon	MSH2 c.1457-1460 delATGA N486fs*10	Survey	Non-neoplastic	22	0.47	1762	97	0									0.454662	0.545338	NA	NA	NA	NA	NA	0	0	0	0	0	NA

## Sheet: SD5
Supplementary Data 5. A summary of somatic mutation count and signature contribution in the parent clonal organoids.
Age	Patient	Organoid	Site	Parent clone	Sample	SBS count	ID count	Unassigned	SBS1	SBS5	SBS18
40	Non-Lynch	SigO	Sigmoid	C10	SigO_C10	1945	341	0	0.363566	0.524363	0.112071
40	Non-Lynch	SigO	Sigmoid	C14	SigO_C14	1933	347	0	0.405086	0.493044	0.10187
63	PD45539	IleO	Ileum	C1	IleO_C1	3490	886	0	0.426151	0.448836	0.125013
63	PD45539	IleO	Ileum	C2	IleO_C2	2886	590	0	0.38971	0.521821	0.0884683
63	PD45539	IleO	Ileum	C4	IleO_C4	3591	899	0	0.414007	0.462552	0.123441
63	PD45539	CaeO	Caecum	C4	CaeO_C4	3288	579	0	0.316851	0.565297	0.117852
63	PD45539	CaeO	Caecum	C5	CaeO_C5	3484	632	0	0.341753	0.536499	0.121748
63	PD45539	CaeO	Caecum	C6	CaeO_C6	3150	508	0	0.33837	0.577449	0.0841812
63	PD45539	DcO	Descending colon	C1	DcO_C1	2808	481	0	0.361856	0.507703	0.13044
63	PD45539	DcO	Descending colon	C2	DcO_C2	2805	474	0	0.35637	0.513978	0.129652
63	PD45539	DcO	Descending colon	C3	DcO_C3	3362	588	0	0.370376	0.506411	0.123212
63	PD45539	DcO	Descending colon	C4	DcO_C4	2841	466	0	0.352375	0.511723	0.135902
55	PD45540	AO	Antrum	C2	AO_C2	1477	132	0.317033	0.195703	0.487264	0
55	PD45540	AO	Antrum	C3	AO_C3	1215	93	0.394684	0.127111	0.478204	0
55	PD45540	AO	Antrum	C4	AO_C4	1275	109	0.187981	0.148896	0.663123	0
55	PD45540	AO	Antrum	C7	AO_C7	1384	91	0.277439	0.151021	0.57154	0
55	PD45540	BO	Body	C1	BO_C1	3273	389	0	0.345415	0.579829	0.074756
55	PD45540	BO	Body	C6	BO_C6	2270	228	0	0.261125	0.664537	0.0743385
55	PD45540	BO	Body	C8	BO_C8	2259	215	0	0.268454	0.652914	0.0786316
55	PD45540	BO	Body	C11	BO_C11	3288	394	0	0.343184	0.581368	0.0754481

## Sheet: SD6
Supplementary Data 6. A summary of mutations acquired in vitro in the daughter clonal organoids.
Age	Patient	Organoid	Site	Parent clone	Daughter clone	Sample	Culture (month)	SBS count	ID count
40	Non-Lynch	SigO	Sigmoid	C10	A	SigO_C10_A	4	641	241
40	Non-Lynch	SigO	Sigmoid	C10	B	SigO_C10_B	4	737	248
40	Non-Lynch	SigO	Sigmoid	C14	A	SigO_C14_A	4	633	173
40	Non-Lynch	SigO	Sigmoid	C14	B	SigO_C14_B	4	634	197
63	PD45539	CaeO	Caecum	C4	A	CaeO_C4_A	4	929	154
63	PD45539	CaeO	Caecum	C4	B	CaeO_C4_B	4	730	153
63	PD45539	CaeO	Caecum	C5	A	CaeO_C5_A	4	608	205
63	PD45539	CaeO	Caecum	C5	B	CaeO_C5_B	4	594	182
63	PD45539	CaeO	Caecum	C6	B	CaeO_C6_B	4	559	181
63	PD45539	CaeO	Caecum	C6	C	CaeO_C6_C	4	584	189
63	PD45539	DcO	Descending colon	C1	A	DcO_C1_A	6	622	260
63	PD45539	DcO	Descending colon	C1	B	DcO_C1_B	6	406	152
63	PD45539	DcO	Descending colon	C2	A	DcO_C2_A	6	585	228
63	PD45539	DcO	Descending colon	C2	B	DcO_C2_B	6	718	250
63	PD45539	DcO	Descending colon	C3	A	DcO_C3_A	6	601	264
63	PD45539	DcO	Descending colon	C3	B	DcO_C3_B	6	547	188
63	PD45539	DcO	Descending colon	C4	A	DcO_C4_A	6	504	116
63	PD45539	DcO	Descending colon	C4	B	DcO_C4_B	6	681	110
63	PD45539	IleO	Ileum	C1	B	IleO_C1_B	4.5	455	138
63	PD45539	IleO	Ileum	C1	C	IleO_C1_C	4.5	433	147
63	PD45539	IleO	Ileum	C2	A	IleO_C2_A	4.5	370	104
63	PD45539	IleO	Ileum	C2	B	IleO_C2_B	4.5	323	100
63	PD45539	IleO	Ileum	C4	A	IleO_C4_A	4.5	332	120
63	PD45539	IleO	Ileum	C4	B	IleO_C4_B	4.5	340	128
55	PD45540	BO	Body	C1	A	BO_C1_A	4.5	388	211
55	PD45540	BO	Body	C1	B	BO_C1_B	4.5	411	149
55	PD45540	BO	Body	C6	A	BO_C6_A	4.5	517	233
55	PD45540	BO	Body	C6	B	BO_C6_B	4.5	563	236
55	PD45540	BO	Body	C8	A	BO_C8_A	4.5	487	227
55	PD45540	BO	Body	C8	B	BO_C8_B	4.5	262	159

## Sheet: SD7
Supplementary Data 7. A complete list of cancer driver mutations in the 152 microdissected crypts from LS patients.
Patient	Sample	N or T	Chrom	Pos	Ref	Alt	Gene	Protein	Type	Effect	VAF
PD43853	PD43853b_lo0021	Non-neoplastic	7	151962296	T	C	KMT2C	p.?	Sub	ess_splice	0.12
PD43853	PD43853b_lo0020	Non-neoplastic	1	115280157	C	CT	CSDE1	p.E159fs*3	Ins	frameshift	0.4783
PD43853	PD43853b_lo0022	Non-neoplastic	5	112175951	G	GA	APC	p.T1556fs*3	Ins	frameshift	0.4419
PD45539	PD45539h_lo0001	Non-neoplastic	X	76939959	C	T	ATRX	p.W263*	Sub	nonsense	0.57
PD45539	PD45539g_lo0009	Non-neoplastic	12	70918258	A	T	PTPRB	p.Y2206*	Sub	nonsense	0.47
PD45539	PD45539c_lo0011	Non-neoplastic	5	112090609	C	T	APC	p.Q8*	Sub	nonsense	0.43
PD45540	PD45540b_lo0010	Non-neoplastic	17	29562656	CTGTT	C	NF1	p.F1247fs*18	Del	frameshift	0.5
PD45540	PD45540c_lo0001	Non-neoplastic	5	24492925	C	T	CDH10	p.?	Sub	ess_splice	0.63
PD45540	PD45540b_lo0010	Non-neoplastic	5	24488227	G	A	CDH10	p.R638*	Sub	nonsense	0.14
PD45541	PD45541b_lo0031	Non-neoplastic	12	25398284	C	A	KRAS	p.G12V	Sub	missense	0.57
PD45541	PD45541b_lo0036	Non-neoplastic	11	108175528	C	T	ATM	p.R1875*	Sub	nonsense	0.3
PD45541	PD45541b_lo0036	Non-neoplastic	12	25398284	C	A	KRAS	p.G12V	Sub	missense	0.55
PD45541	PD45541b_lo0031	Non-neoplastic	19	52716323	C	A	PPP2R1A	p.S256Y	Sub	missense	0.54
PD45541	PD45541b_lo0032	Non-neoplastic	12	25398284	C	A	KRAS	p.G12V	Sub	missense	0.43
PD45541	PD45541b_lo0013	Non-neoplastic	2	148677911	C	T	ACVR2A	p.Q359*	Sub	nonsense	0.54
PD45541	PD45541b_lo0023	Non-neoplastic	3	178952084	C	T	PIK3CA	p.H1047Y	Sub	missense	0.34
PD45541	PD45541b_lo0011	Non-neoplastic	17	37881332	G	A	ERBB2	p.V842I	Sub	missense	0.31
PD45541	PD45541b_lo0016	Non-neoplastic	12	25398284	C	A	KRAS	p.G12V	Sub	missense	0.21
PD45541	PD45541b_lo0011	Non-neoplastic	20	22562811	CCAGCAGGTGGGCCG	C	FOXA2	p.A352fs*11	Del	frameshift	0.2075
PD46174	PD46174a_lo0025	Tumour	8	68128855	T	TG	ARFGEF1	p.P1553fs*7	Ins	frameshift	0.2097
PD46174	PD46174a_lo0008	Tumour	22	41531849	G	T	EP300	p.G521*	Sub	nonsense	0.47
PD46174	PD46174a_lo0008	Tumour	20	31022441	A	AG	ASXL1	p.G646fs*12	Ins	frameshift	0.5588
PD46174	PD46174a_lo0019	Tumour	20	31022441	A	AG	ASXL1	p.G646fs*12	Ins	frameshift	0.5152
PD46174	PD46174a_lo0024	Tumour	5	112173393	TG	T	APC	p.A703fs*15	Del	frameshift	0.5312
PD46174	PD46174a_lo0024	Tumour	X	53246392	AG	A	KDM5C	p.L197fs*37	Del	frameshift	1
PD46174	PD46174a_lo0019	Tumour	2	203378510	GT	G	BMPR2	p.L164fs*1	Del	frameshift	0.4884
PD46174	PD46174a_lo0019	Tumour	2	203420129	GA	G	BMPR2	p.N583fs*44	Del	frameshift	0.4068
PD46174	PD46174a_lo0007	Tumour	7	151845523	TA	T	KMT2C	p.F4496fs*21	Del	frameshift	0.6154
PD46174	PD46174a_lo0019	Tumour	2	148683685	TA	T	ACVR2A	p.K437fs*5	Del	frameshift	0.9149
PD46174	PD46174a_lo0025	Tumour	2	47672706	GT	G	MSH2	p.L433fs*5	Del	frameshift	0.5263
PD46174	PD46174a_lo0007	Tumour	13	32907420	GA	G	BRCA2	p.I605fs*9	Del	frameshift	0.6
PD46174	PD46174a_lo0008	Tumour	5	112175639	C	T	APC	p.R1450*	Sub	nonsense	0.54
PD46174	PD46174a_lo0008	Tumour	7	151845523	TA	T	KMT2C	p.F4496fs*21	Del	frameshift	0.5094
PD46174	PD46174a_lo0007	Tumour	12	57860074	TG	T	GLI1	p.G274fs*6	Del	frameshift	0.44
PD46174	PD46174a_lo0008	Tumour	X	63412647	TA	T	AMER1	p.F173fs*36	Del	frameshift	0.7692
PD46174	PD46174a_lo0019	Tumour	1	27097621	CA	C	ARID1A	p.K1072fs*21	Del	frameshift	0.4762
PD46174	PD46174a_lo0024	Tumour	12	52379028	G	GA	ACVR1B	p.N387fs*16	Ins	frameshift	0.5238
PD46174	PD46174a_lo0007	Tumour	15	45007752	GA	G	B2M	p.V69fs*34	Del	frameshift	0.5606
PD46174	PD46174a_lo0019	Tumour	19	42794440	GC	G	CIC	p.P509fs*14	Del	frameshift	0.5
PD46174	PD46174a_lo0019	Tumour	15	45007752	GA	G	B2M	p.V69fs*34	Del	frameshift	0.4694
PD46174	PD46174a_lo0017	Tumour	1	27097621	CA	C	ARID1A	p.K1072fs*21	Del	frameshift	0.6522
PD46174	PD46174a_lo0024	Tumour	X	63412647	TA	T	AMER1	p.F173fs*36	Del	frameshift	0.9444
PD46174	PD46174a_lo0024	Tumour	2	203378510	GT	G	BMPR2	p.L164fs*1	Del	frameshift	0.5714
PD46174	PD46174a_lo0024	Tumour	2	203420129	GA	G	BMPR2	p.N583fs*44	Del	frameshift	0.52
PD46174	PD46174a_lo0008	Tumour	13	27255386	GC	G	WASF3	p.P307fs*28	Del	frameshift	0.2326
PD46174	PD46174a_lo0024	Tumour	2	148683685	TA	T	ACVR2A	p.K437fs*5	Del	frameshift	1
PD46174	PD46174a_lo0019	Tumour	2	47672706	GT	G	MSH2	p.L433fs*5	Del	frameshift	0.5156
PD46174	PD46174a_lo0019	Tumour	12	52379028	G	GA	ACVR1B	p.N387fs*16	Ins	frameshift	0.4559
PD46174	PD46174a_lo0024	Tumour	12	57860074	TG	T	GLI1	p.G274fs*6	Del	frameshift	0.4082
PD46174	PD46174a_lo0007	Tumour	5	112173393	TG	T	APC	p.A703fs*15	Del	frameshift	0.4528
PD46174	PD46174a_lo0024	Tumour	12	25398284	C	T	KRAS	p.G12D	Sub	missense	0.45
PD46174	PD46174a_lo0025	Tumour	19	50169309	TG	T	BCL2L12	p.G78fs*21	Del	frameshift	0.6522
PD46174	PD46174a_lo0008	Tumour	5	112173393	TG	T	APC	p.A703fs*15	Del	frameshift	0.3182
PD46174	PD46174a_lo0025	Tumour	1	27097621	CA	C	ARID1A	p.K1072fs*21	Del	frameshift	0.5814
PD46174	PD46174a_lo0024	Tumour	19	50169309	TG	T	BCL2L12	p.G78fs*21	Del	frameshift	0.5472
PD46174	PD46174a_lo0007	Tumour	2	148683685	TA	T	ACVR2A	p.K437fs*5	Del	frameshift	1
PD46174	PD46174a_lo0007	Tumour	16	67645338	C	CA	CTCF	p.T204fs*26	Ins	frameshift	0.5532
PD46174	PD46174a_lo0024	Tumour	14	105243045	A	G	AKT1	p.W80R	Sub	missense	0.39
PD46174	PD46174a_lo0024	Tumour	15	45003746	T	C	B2M	p.M1T	Sub	start_lost	0.43
PD46174	PD46174a_lo0024	Tumour	16	2138118	G	A	TSC2	p.R1713H	Sub	missense	0.44
PD46174	PD46174a_lo0007	Tumour	2	203378510	GT	G	BMPR2	p.L164fs*1	Del	frameshift	0.4762
PD46174	PD46174a_lo0007	Tumour	2	203420129	GA	G	BMPR2	p.N583fs*44	Del	frameshift	0.6341
PD46174	PD46174a_lo0019	Tumour	5	112173393	TG	T	APC	p.A703fs*15	Del	frameshift	0.4419
PD46174	PD46174a_lo0024	Tumour	17	7577121	G	A	TP53	p.R273C	Sub	missense	0.49
PD46174	PD46174a_lo0024	Tumour	17	70119683	G	T	SOX9	p.?	Sub	ess_splice	0.59
PD46174	PD46174a_lo0008	Tumour	2	47672706	GT	G	MSH2	p.L433fs*5	Del	frameshift	0.371
PD46174	PD46174a_lo0024	Tumour	2	46609680	C	T	EPAS1	p.Q802*	Sub	nonsense	0.53
PD46174	PD46174a_lo0019	Tumour	16	67645338	C	CA	CTCF	p.T204fs*26	Ins	frameshift	0.4808
PD46174	PD46174a_lo0024	Tumour	22	41531849	G	T	EP300	p.G521*	Sub	nonsense	0.49
PD46174	PD46174a_lo0008	Tumour	2	148683685	TA	T	ACVR2A	p.K437fs*5	Del	frameshift	0.96
PD46174	PD46174a_lo0007	Tumour	2	47672706	GT	G	MSH2	p.L433fs*5	Del	frameshift	0.52
PD46174	PD46174a_lo0008	Tumour	19	42794440	GC	G	CIC	p.P509fs*14	Del	frameshift	0.5152
PD46174	PD46174a_lo0007	Tumour	1	27097621	CA	C	ARID1A	p.K1072fs*21	Del	frameshift	0.3958
PD46174	PD46174a_lo0025	Tumour	X	53246392	AG	A	KDM5C	p.L197fs*37	Del	frameshift	1
PD46174	PD46174a_lo0024	Tumour	7	151845523	TA	T	KMT2C	p.F4496fs*21	Del	frameshift	0.2895
PD46174	PD46174a_lo0008	Tumour	16	67645338	C	CA	CTCF	p.T204fs*26	Ins	frameshift	0.6098
PD46174	PD46174a_lo0024	Tumour	5	112175639	C	T	APC	p.R1450*	Sub	nonsense	0.54
PD46174	PD46174a_lo0008	Tumour	13	32907420	GA	G	BRCA2	p.I605fs*9	Del	frameshift	0.3333
PD46174	PD46174a_lo0024	Tumour	6	131919845	A	AT	MED23	p.N759fs*7	Ins	frameshift	0.5278
PD46174	PD46174a_lo0024	Tumour	2	47672706	GT	G	MSH2	p.L433fs*5	Del	frameshift	0.4423
PD46174	PD46174a_lo0008	Tumour	8	68128855	T	TG	ARFGEF1	p.P1553fs*7	Ins	frameshift	0.3279
PD46174	PD46174a_lo0008	Tumour	2	203378510	GT	G	BMPR2	p.L164fs*1	Del	frameshift	0.3214
PD46174	PD46174a_lo0019	Tumour	19	50169309	TG	T	BCL2L12	p.G78fs*21	Del	frameshift	0.4571
PD46174	PD46174a_lo0008	Tumour	2	203420129	GA	G	BMPR2	p.N583fs*44	Del	frameshift	0.4878
PD46174	PD46174a_lo0025	Tumour	X	63412647	TA	T	AMER1	p.F173fs*36	Del	frameshift	0.9697
PD46174	PD46174a_lo0007	Tumour	12	52379028	G	GA	ACVR1B	p.N387fs*16	Ins	frameshift	0.5769
PD46174	PD46174a_lo0025	Tumour	5	112173393	TG	T	APC	p.A703fs*15	Del	frameshift	0.4915
PD46174	PD46174a_lo0017	Tumour	20	31022441	A	AG	ASXL1	p.G646fs*12	Ins	frameshift	0.3617
PD46174	PD46174a_lo0008	Tumour	15	45007752	GA	G	B2M	p.V69fs*34	Del	frameshift	0.4444
PD46174	PD46174a_lo0007	Tumour	19	42794440	GC	G	CIC	p.P509fs*14	Del	frameshift	0.4118
PD46174	PD46174a_lo0059	Non-neoplastic	17	37618879	GA	G	CDK12	p.E187fs*4	Del	frameshift	0.431
PD46174	PD46174a_lo0025	Tumour	20	31022441	A	AG	ASXL1	p.G646fs*12	Ins	frameshift	0.2979
PD46174	PD46174a_lo0019	Tumour	X	63412647	TA	T	AMER1	p.F173fs*36	Del	frameshift	1
PD46174	PD46174a_lo0024	Tumour	15	45007752	GA	G	B2M	p.V69fs*34	Del	frameshift	0.4262
PD46174	PD46174a_lo0007	Tumour	8	68128855	T	TG	ARFGEF1	p.P1553fs*7	Ins	frameshift	0.4179
PD46174	PD46174a_lo0025	Tumour	2	203378510	GT	G	BMPR2	p.L164fs*1	Del	frameshift	0.3023
PD46174	PD46174a_lo0025	Tumour	2	203420129	GA	G	BMPR2	p.N583fs*44	Del	frameshift	0.5556
PD46174	PD46174a_lo0008	Tumour	19	50169309	TG	T	BCL2L12	p.G78fs*21	Del	frameshift	0.4615
PD46174	PD46174a_lo0017	Tumour	2	203378510	GT	G	BMPR2	p.L164fs*1	Del	frameshift	0.5349
PD46174	PD46174a_lo0007	Tumour	X	63412647	TA	T	AMER1	p.F173fs*36	Del	frameshift	0.9524
PD46174	PD46174a_lo0017	Tumour	2	203420129	GA	G	BMPR2	p.N583fs*44	Del	frameshift	0.5286
PD46174	PD46174a_lo0017	Tumour	19	42794440	GC	G	CIC	p.P509fs*14	Del	frameshift	0.451
PD46174	PD46174a_lo0017	Tumour	2	148683685	TA	T	ACVR2A	p.K437fs*5	Del	frameshift	0.9216
PD46174	PD46174a_lo0017	Tumour	X	63412647	TA	T	AMER1	p.F173fs*36	Del	frameshift	1
PD46174	PD46174a_lo0019	Tumour	6	131919845	A	AT	MED23	p.N759fs*7	Ins	frameshift	0.4773
PD46174	PD46174a_lo0019	Tumour	7	151845523	TA	T	KMT2C	p.F4496fs*21	Del	frameshift	0.3594
PD46174	PD46174a_lo0008	Tumour	12	57860074	TG	T	GLI1	p.G274fs*6	Del	frameshift	0.45
PD46174	PD46174a_lo0025	Tumour	12	52379028	G	GA	ACVR1B	p.N387fs*16	Ins	frameshift	0.5532
PD46174	PD46174a_lo0017	Tumour	6	131919845	A	AT	MED23	p.N759fs*7	Ins	frameshift	0.3333
PD46174	PD46174a_lo0007	Tumour	6	131919845	A	AT	MED23	p.N759fs*7	Ins	frameshift	0.4615
PD46174	PD46174a_lo0017	Tumour	5	112173393	TG	T	APC	p.A703fs*15	Del	frameshift	0.4098
PD46174	PD46174a_lo0007	Tumour	12	25398284	C	T	KRAS	p.G12D	Sub	missense	0.69
PD46174	PD46174a_lo0008	Tumour	12	52379028	G	GA	ACVR1B	p.N387fs*16	Ins	frameshift	0.3269
PD46174	PD46174a_lo0007	Tumour	14	105243045	A	G	AKT1	p.W80R	Sub	missense	0.56
PD46174	PD46174a_lo0007	Tumour	15	45003746	T	C	B2M	p.M1T	Sub	start_lost	0.46
PD46174	PD46174a_lo0007	Tumour	16	2138118	G	A	TSC2	p.R1713H	Sub	missense	0.38
PD46174	PD46174a_lo0025	Tumour	2	148683685	TA	T	ACVR2A	p.K437fs*5	Del	frameshift	1
PD46174	PD46174a_lo0024	Tumour	1	27097621	CA	C	ARID1A	p.K1072fs*21	Del	frameshift	0.4286
PD46174	PD46174a_lo0007	Tumour	17	7577121	G	A	TP53	p.R273C	Sub	missense	0.56
PD46174	PD46174a_lo0007	Tumour	17	70119683	G	T	SOX9	p.?	Sub	ess_splice	0.53
PD46174	PD46174a_lo0025	Tumour	15	45007752	GA	G	B2M	p.V69fs*34	Del	frameshift	0.434
PD46174	PD46174a_lo0007	Tumour	2	46609680	C	T	EPAS1	p.Q802*	Sub	nonsense	0.48
PD46174	PD46174a_lo0017	Tumour	12	25398284	C	T	KRAS	p.G12D	Sub	missense	0.45
PD46174	PD46174a_lo0007	Tumour	22	41531849	G	T	EP300	p.G521*	Sub	nonsense	0.33
PD46174	PD46174a_lo0025	Tumour	7	151845523	TA	T	KMT2C	p.F4496fs*21	Del	frameshift	0.4
PD46174	PD46174a_lo0017	Tumour	12	57860074	TG	T	GLI1	p.G274fs*6	Del	frameshift	0.5135
PD46174	PD46174a_lo0017	Tumour	14	105243045	A	G	AKT1	p.W80R	Sub	missense	0.54
PD46174	PD46174a_lo0017	Tumour	7	151845523	TA	T	KMT2C	p.F4496fs*21	Del	frameshift	0.5224
PD46174	PD46174a_lo0017	Tumour	15	45003746	T	C	B2M	p.M1T	Sub	start_lost	0.48
PD46174	PD46174a_lo0017	Tumour	2	47672706	GT	G	MSH2	p.L433fs*5	Del	frameshift	0.4286
PD46174	PD46174a_lo0024	Tumour	16	67645338	C	CA	CTCF	p.T204fs*26	Ins	frameshift	0.6061
PD46174	PD46174a_lo0017	Tumour	16	2138118	G	A	TSC2	p.R1713H	Sub	missense	0.46
PD46174	PD46174a_lo0017	Tumour	17	7577121	G	A	TP53	p.R273C	Sub	missense	0.38
PD46174	PD46174a_lo0017	Tumour	17	70119683	G	T	SOX9	p.?	Sub	ess_splice	0.41
PD46174	PD46174a_lo0024	Tumour	8	68128855	T	TG	ARFGEF1	p.P1553fs*7	Ins	frameshift	0.2456
PD46174	PD46174a_lo0007	Tumour	19	50169309	TG	T	BCL2L12	p.G78fs*21	Del	frameshift	0.4677
PD46174	PD46174a_lo0008	Tumour	1	27097621	CA	C	ARID1A	p.K1072fs*21	Del	frameshift	0.3077
PD46174	PD46174a_lo0007	Tumour	5	112175639	C	T	APC	p.R1450*	Sub	nonsense	0.3
PD46174	PD46174a_lo0017	Tumour	2	46609680	C	T	EPAS1	p.Q802*	Sub	nonsense	0.47
PD46174	PD46174a_lo0008	Tumour	6	131919845	A	AT	MED23	p.N759fs*7	Ins	frameshift	0.5278
PD46174	PD46174a_lo0017	Tumour	12	52379028	G	GA	ACVR1B	p.N387fs*16	Ins	frameshift	0.4651
PD46174	PD46174a_lo0017	Tumour	22	41531849	G	T	EP300	p.G521*	Sub	nonsense	0.44
PD46174	PD46174a_lo0017	Tumour	19	50169309	TG	T	BCL2L12	p.G78fs*21	Del	frameshift	0.3281
PD46174	PD46174a_lo0025	Tumour	12	25398284	C	T	KRAS	p.G12D	Sub	missense	0.45
PD46174	PD46174c_lo0021	Non-neoplastic	3	30691871	G	GA	TGFBR2	p.P154fs*3	Ins	frameshift	0.2258
PD46174	PD46174a_lo0017	Tumour	5	112175639	C	T	APC	p.R1450*	Sub	nonsense	0.57
PD46174	PD46174a_lo0025	Tumour	14	105243045	A	G	AKT1	p.W80R	Sub	missense	0.56
PD46174	PD46174a_lo0025	Tumour	15	45003746	T	C	B2M	p.M1T	Sub	start_lost	0.58
PD46174	PD46174a_lo0025	Tumour	16	2138118	G	A	TSC2	p.R1713H	Sub	missense	0.56
PD46174	PD46174a_lo0025	Tumour	17	7577121	G	A	TP53	p.R273C	Sub	missense	0.53
PD46174	PD46174a_lo0025	Tumour	17	70119683	G	T	SOX9	p.?	Sub	ess_splice	0.44
PD46174	PD46174a_lo0025	Tumour	2	46609680	C	T	EPAS1	p.Q802*	Sub	nonsense	0.59
PD46174	PD46174a_lo0025	Tumour	22	41531849	G	T	EP300	p.G521*	Sub	nonsense	0.52
PD46174	PD46174a_lo0019	Tumour	12	25398284	C	T	KRAS	p.G12D	Sub	missense	0.48
PD46174	PD46174a_lo0019	Tumour	14	105243045	A	G	AKT1	p.W80R	Sub	missense	0.6
PD46174	PD46174a_lo0019	Tumour	15	45003746	T	C	B2M	p.M1T	Sub	start_lost	0.46
PD46174	PD46174a_lo0019	Tumour	12	57860074	TG	T	GLI1	p.G274fs*6	Del	frameshift	0.3929
PD46174	PD46174a_lo0025	Tumour	5	112175639	C	T	APC	p.R1450*	Sub	nonsense	0.45
PD46174	PD46174a_lo0019	Tumour	16	2138118	G	A	TSC2	p.R1713H	Sub	missense	0.38
PD46174	PD46174a_lo0019	Tumour	17	7577121	G	A	TP53	p.R273C	Sub	missense	0.52
PD46174	PD46174a_lo0019	Tumour	17	70119683	G	T	SOX9	p.?	Sub	ess_splice	0.5
PD46174	PD46174a_lo0017	Tumour	16	67645338	C	CA	CTCF	p.T204fs*26	Ins	frameshift	0.617
PD46174	PD46174a_lo0019	Tumour	2	46609680	C	T	EPAS1	p.Q802*	Sub	nonsense	0.56
PD46174	PD46174a_lo0019	Tumour	22	41531849	G	T	EP300	p.G521*	Sub	nonsense	0.49
PD46174	PD46174a_lo0025	Tumour	12	57860074	TG	T	GLI1	p.G274fs*6	Del	frameshift	0.5283
PD46174	PD46174a_lo0017	Tumour	15	45007752	GA	G	B2M	p.V69fs*34	Del	frameshift	0.3542
PD46174	PD46174a_lo0008	Tumour	12	25398284	C	T	KRAS	p.G12D	Sub	missense	0.58
PD46174	PD46174a_lo0019	Tumour	5	112175639	C	T	APC	p.R1450*	Sub	nonsense	0.47
PD46174	PD46174a_lo0008	Tumour	14	105243045	A	G	AKT1	p.W80R	Sub	missense	0.58
PD46174	PD46174a_lo0024	Tumour	19	42794440	GC	G	CIC	p.P509fs*14	Del	frameshift	0.46
PD46174	PD46174a_lo0008	Tumour	15	45003746	T	C	B2M	p.M1T	Sub	start_lost	0.49
PD46174	PD46174a_lo0008	Tumour	16	2138118	G	A	TSC2	p.R1713H	Sub	missense	0.61
PD46174	PD46174a_lo0024	Tumour	20	31022441	A	AG	ASXL1	p.G646fs*12	Ins	frameshift	0.5231
PD46174	PD46174a_lo0008	Tumour	17	7577121	G	A	TP53	p.R273C	Sub	missense	0.56
PD46174	PD46174a_lo0007	Tumour	20	31022441	A	AG	ASXL1	p.G646fs*12	Ins	frameshift	0.4444
PD46174	PD46174a_lo0008	Tumour	17	70119683	G	T	SOX9	p.?	Sub	ess_splice	0.52
PD46174	PD46174a_lo0025	Tumour	19	42794440	GC	G	CIC	p.P509fs*14	Del	frameshift	0.6818
PD46174	PD46174a_lo0025	Tumour	16	67645338	C	CA	CTCF	p.T204fs*26	Ins	frameshift	0.4912
PD46174	PD46174a_lo0025	Tumour	6	131919845	A	AT	MED23	p.N759fs*7	Ins	frameshift	0.4167
PD46174	PD46174a_lo0008	Tumour	2	46609680	C	T	EPAS1	p.Q802*	Sub	nonsense	0.44
PD46175	PD46175a_lo0006	Tumour	1	51439842	A	AG	CDKN2C	p.D138fs*5	Ins	frameshift	0.475
PD46175	PD46175a_lo0003	Tumour	2	203420129	GA	G	BMPR2	p.N583fs*44	Del	frameshift	0.5532
PD46175	PD46175a_lo0034	Tumour	11	64572092	C	CG	MEN1	p.R521fs*15	Ins	frameshift	0.4615
PD46175	PD46175a_lo0072	Tumour	5	56171017	TG	T	MAP3K1	p.G617fs*39	Del	frameshift	0.44
PD46175	PD46175a_lo0034	Tumour	5	112175951	G	GA	APC	p.T1556fs*3	Ins	frameshift	0.451
PD46175	PD46175a_lo0003	Tumour	2	148683685	TA	T	ACVR2A	p.K437fs*5	Del	frameshift	0.9688
PD46175	PD46175a_lo0002	Tumour	X	63412647	TA	T	AMER1	p.F173fs*36	Del	frameshift	0.4286
PD46175	PD46175a_lo0038	Tumour	1	16464905	T	TA	EPHA2	p.K282fs*1	Ins	frameshift	0.625
PD46175	PD46175a_lo0008	Tumour	11	118770651	T	TG	BCL9L	p.P1128fs*42	Ins	frameshift	0.4167
PD46175	PD46175a_lo0038	Tumour	16	67645338	C	CA	CTCF	p.T204fs*26	Ins	frameshift	0.7
PD46175	PD46175a_lo0002	Tumour	1	51439842	A	AG	CDKN2C	p.D138fs*5	Ins	frameshift	0.6667
PD46175	PD46175a_lo0072	Tumour	2	48030639	A	AC	MSH6	p.F1088fs*5	Ins	frameshift	0.3684
PD46175	PD46175a_lo0034	Tumour	9	98211548	TG	T	PTCH1	p.S1203fs*52	Del	frameshift	0.4706
PD46175	PD46175a_lo0034	Tumour	5	56171017	TG	T	MAP3K1	p.G617fs*39	Del	frameshift	0.6383
PD46175	PD46175a_lo0040	Tumour	12	57860074	T	TG	GLI1	p.C275fs*32	Ins	frameshift	0.5
PD46175	PD46175a_lo0071	Tumour	12	25398284	C	T	KRAS	p.G12D	Sub	missense	0.43
PD46175	PD46175a_lo0071	Tumour	12	56478854	G	A	ERBB3	p.V104M	Sub	missense	0.44
PD46175	PD46175a_lo0072	Tumour	X	63412647	TA	T	AMER1	p.F173fs*36	Del	frameshift	0.4762
PD46175	PD46175a_lo0072	Tumour	3	37089064	G	GT	MLH1	p.G596fs*14	Ins	frameshift	0.4737
PD46175	PD46175a_lo0071	Tumour	13	28608124	C	A	FLT3	p.K614N	Sub	missense	0.52
PD46175	PD46175a_lo0071	Tumour	4	153244155	T	TC	FBXW7	p.S668fs*26	Ins	frameshift	0.475
PD46175	PD46175a_lo0038	Tumour	16	72845829	G	GT	ZFHX3	p.T1213fs*3	Ins	frameshift	0.7083
PD46175	PD46175a_lo0035	Tumour	3	37089064	G	GT	MLH1	p.G596fs*14	Ins	frameshift	0.6316
PD46175	PD46175a_lo0008	Tumour	3	37089064	G	GT	MLH1	p.G596fs*14	Ins	frameshift	0.3571
PD46175	PD46175a_lo0006	Tumour	6	31323362	TG	T	HLA-B	p.P209fs*5	Del	frameshift	0.4694
PD46175	PD46175a_lo0035	Tumour	6	157505442	GA	G	ARID1B	p.K1143fs*68	Del	frameshift	0.3636
PD46175	PD46175a_lo0035	Tumour	1	16464905	T	TA	EPHA2	p.K282fs*1	Ins	frameshift	0.4828
PD46175	PD46175a_lo0003	Tumour	11	118770651	T	TG	BCL9L	p.P1128fs*42	Ins	frameshift	0.5135
PD46175	PD46175a_lo0003	Tumour	5	112175951	G	GA	APC	p.T1556fs*3	Ins	frameshift	0.6667
PD46175	PD46175a_lo0035	Tumour	14	24839090	T	TG	NFATC4	p.A228fs*23	Ins	frameshift	0.3421
PD46175	PD46175a_lo0071	Tumour	16	50785680	C	T	CYLD	p.Q224*	Sub	nonsense	0.57
PD46175	PD46175a_lo0040	Tumour	12	115112322	AGC	A	TBX3	p.L473fs*218	Del	frameshift	0.359
PD46175	PD46175a_lo0006	Tumour	5	56171017	TG	T	MAP3K1	p.G617fs*39	Del	frameshift	0.2647
PD46175	PD46175a_lo0071	Tumour	17	7577139	G	A	TP53	p.R267W	Sub	missense	0.36
PD46175	PD46175a_lo0035	Tumour	12	25398284	C	T	KRAS	p.G12D	Sub	missense	0.5
PD46175	PD46175a_lo0071	Tumour	17	40370235	T	TG	STAT5B	p.Q368fs*9	Ins	frameshift	0.375
PD46175	PD46175a_lo0071	Tumour	17	37879658	G	A	ERBB2	p.R678Q	Sub	missense	0.38
PD46175	PD46175a_lo0035	Tumour	12	56478854	G	A	ERBB3	p.V104M	Sub	missense	0.62
PD46175	PD46175a_lo0072	Tumour	16	67645338	C	CA	CTCF	p.T204fs*26	Ins	frameshift	0.6154
PD46175	PD46175a_lo0071	Tumour	19	11143993	C	T	SMARCA4	p.R1192C	Sub	missense	0.47
PD46175	PD46175a_lo0003	Tumour	X	63412647	TA	T	AMER1	p.F173fs*36	Del	frameshift	0.4706
PD46175	PD46175a_lo0002	Tumour	12	115112322	AGC	A	TBX3	p.L473fs*218	Del	frameshift	0.3953
PD46175	PD46175a_lo0002	Tumour	X	70472853	GC	G	ZMYM3	p.L85fs*28	Del	frameshift	0.6667
PD46175	PD46175a_lo0071	Tumour	6	31323362	TG	T	HLA-B	p.P209fs*5	Del	frameshift	0.75
PD46175	PD46175a_lo0038	Tumour	1	16260213	GC	G	SPEN	p.P2495fs*4	Del	frameshift	0.5
PD46175	PD46175a_lo0008	Tumour	12	115112322	AGC	A	TBX3	p.L473fs*218	Del	frameshift	0.3684
PD46175	PD46175a_lo0034	Tumour	2	203420129	GA	G	BMPR2	p.N583fs*44	Del	frameshift	0.5357
PD46175	PD46175a_lo0008	Tumour	3	52643942	AT	A	PBRM1	p.K651fs*5	Del	frameshift	0.575
PD46175	PD46175a_lo0072	Tumour	X	70472853	G	GC	ZMYM3	p.L85fs*4	Ins	frameshift	0.8
PD46175	PD46175a_lo0035	Tumour	16	354360	G	A	AXIN1	p.Q400*	Sub	nonsense	0.52
PD46175	PD46175a_lo0040	Tumour	11	118770651	T	TG	BCL9L	p.P1128fs*42	Ins	frameshift	0.5
PD46175	PD46175a_lo0006	Tumour	10	89717769	TA	T	PTEN	p.K267fs*9	Del	frameshift	0.3958
PD46175	PD46175a_lo0006	Tumour	10	89720811	CA	C	PTEN	p.N323fs*21	Del	frameshift	0.549
PD46175	PD46175a_lo0035	Tumour	17	37879658	G	A	ERBB2	p.R678Q	Sub	missense	0.45
PD46175	PD46175a_lo0038	Tumour	3	37089064	G	GT	MLH1	p.G596fs*14	Ins	frameshift	0.7391
PD46175	PD46175a_lo0071	Tumour	10	89685288	TA	T	PTEN	p.N63fs*36	Del	frameshift	0.3
PD46175	PD46175a_lo0035	Tumour	19	11143993	C	T	SMARCA4	p.R1192C	Sub	missense	0.48
PD46175	PD46175a_lo0071	Tumour	10	89717769	TA	T	PTEN	p.K267fs*9	Del	frameshift	0.9762
PD46175	PD46175a_lo0006	Tumour	22	41513809	GC	G	EP300	p.Q240fs*7	Del	frameshift	0.4211
PD46175	PD46175a_lo0035	Tumour	22	41513809	GC	G	EP300	p.Q240fs*7	Del	frameshift	0.4828
PD46175	PD46175a_lo0071	Tumour	3	178916725	C	T	PIK3CA	p.R38C	Sub	missense	0.44
PD46175	PD46175a_lo0008	Tumour	12	25398284	C	T	KRAS	p.G12D	Sub	missense	0.57
PD46175	PD46175a_lo0072	Tumour	X	76918920	C	CT	ATRX	p.T1358fs*4	Ins	frameshift	0.5758
PD46175	PD46175a_lo0072	Tumour	X	70472853	GC	G	ZMYM3	p.L85fs*28	Del	frameshift	0.8438
PD46175	PD46175a_lo0008	Tumour	12	56478854	G	A	ERBB3	p.V104M	Sub	missense	0.39
PD46175	PD46175a_lo0072	Tumour	9	139418370	A	AG	NOTCH1	p.C68fs*75	Ins	frameshift	0.451
PD46175	PD46175a_lo0002	Tumour	3	52643942	AT	A	PBRM1	p.K651fs*5	Del	frameshift	0.6389
PD46175	PD46175a_lo0002	Tumour	10	89717769	TA	T	PTEN	p.K267fs*9	Del	frameshift	0.6
PD46175	PD46175a_lo0002	Tumour	10	89720811	CA	C	PTEN	p.N323fs*21	Del	frameshift	0.3611
PD46175	PD46175a_lo0072	Tumour	17	8135356	TG	T	CTC1	p.P750fs*71	Del	frameshift	0.375
PD46175	PD46175a_lo0071	Tumour	16	67645338	C	CA	CTCF	p.T204fs*26	Ins	frameshift	0.375
PD46175	PD46175a_lo0072	Tumour	1	16464905	T	TA	EPHA2	p.K282fs*1	Ins	frameshift	0.5
PD46175	PD46175a_lo0003	Tumour	14	24839090	T	TG	NFATC4	p.A228fs*23	Ins	frameshift	0.5238
PD46175	PD46175a_lo0008	Tumour	16	354360	G	A	AXIN1	p.Q400*	Sub	nonsense	0.5
PD46175	PD46175a_lo0038	Tumour	14	24839090	T	TG	NFATC4	p.A228fs*23	Ins	frameshift	0.3667
PD46175	PD46175a_lo0071	Tumour	5	112162891	C	T	APC	p.R499*	Sub	nonsense	0.42
PD46175	PD46175a_lo0006	Tumour	12	25398284	C	T	KRAS	p.G12D	Sub	missense	0.44
PD46175	PD46175a_lo0008	Tumour	17	37879658	G	A	ERBB2	p.R678Q	Sub	missense	0.47
PD46175	PD46175a_lo0006	Tumour	12	56478854	G	A	ERBB3	p.V104M	Sub	missense	0.56
PD46175	PD46175a_lo0071	Tumour	6	29909098	T	C	HLA-A	p.?	Sub	5prime_UTR_ess_splice	0.3
PD46175	PD46175a_lo0006	Tumour	2	203420129	GA	G	BMPR2	p.N583fs*44	Del	frameshift	0.4054
PD46175	PD46175a_lo0035	Tumour	3	178952085	A	G	PIK3CA	p.H1047R	Sub	missense	0.65
PD46175	PD46175a_lo0038	Tumour	1	51439842	A	AG	CDKN2C	p.D138fs*5	Ins	frameshift	0.5714
PD46175	PD46175a_lo0034	Tumour	16	67645338	C	CA	CTCF	p.T204fs*26	Ins	frameshift	0.3594
PD46175	PD46175a_lo0034	Tumour	16	67671654	T	TA	CTCF	p.E691fs*5	Ins	frameshift	0.5
PD46175	PD46175a_lo0006	Tumour	16	354360	G	A	AXIN1	p.Q400*	Sub	nonsense	0.57
PD46175	PD46175a_lo0003	Tumour	12	25398284	C	T	KRAS	p.G12D	Sub	missense	0.44
PD46175	PD46175a_lo0006	Tumour	17	37879658	G	A	ERBB2	p.R678Q	Sub	missense	0.44
PD46175	PD46175a_lo0008	Tumour	19	11143993	C	T	SMARCA4	p.R1192C	Sub	missense	0.49
PD46175	PD46175a_lo0040	Tumour	22	41513809	GC	G	EP300	p.Q240fs*7	Del	frameshift	0.6032
PD46175	PD46175a_lo0003	Tumour	12	56478854	G	A	ERBB3	p.V104M	Sub	missense	0.55
PD46175	PD46175a_lo0006	Tumour	19	11143993	C	T	SMARCA4	p.R1192C	Sub	missense	0.44
PD46175	PD46175a_lo0072	Tumour	10	89685288	TA	T	PTEN	p.N63fs*36	Del	frameshift	0.3269
PD46175	PD46175a_lo0072	Tumour	9	98211548	TG	T	PTCH1	p.S1203fs*52	Del	frameshift	0.5357
PD46175	PD46175a_lo0072	Tumour	10	89717769	TA	T	PTEN	p.K267fs*9	Del	frameshift	0.9111
PD46175	PD46175a_lo0003	Tumour	13	32954272	G	GA	BRCA2	p.T3085fs*26	Ins	frameshift	0.8214
PD46175	PD46175a_lo0006	Tumour	3	178952085	A	G	PIK3CA	p.H1047R	Sub	missense	0.51
PD46175	PD46175a_lo0035	Tumour	2	203420129	GA	G	BMPR2	p.N583fs*44	Del	frameshift	0.5652
PD46175	PD46175a_lo0040	Tumour	1	16260213	GC	G	SPEN	p.P2495fs*4	Del	frameshift	0.5116
PD46175	PD46175a_lo0006	Tumour	5	112162891	C	T	APC	p.R499*	Sub	nonsense	0.48
PD46175	PD46175a_lo0035	Tumour	5	112162891	C	T	APC	p.R499*	Sub	nonsense	0.62
PD46175	PD46175a_lo0071	Tumour	8	87917409	C	T	CNBD1	p.Q87*	Sub	nonsense	0.51
PD46175	PD46175a_lo0035	Tumour	X	63412647	TA	T	AMER1	p.F173fs*36	Del	frameshift	0.4839
PD46175	PD46175a_lo0038	Tumour	12	57860074	T	TG	GLI1	p.C275fs*32	Ins	frameshift	0.7647
PD46175	PD46175a_lo0008	Tumour	10	89717769	TA	T	PTEN	p.K267fs*9	Del	frameshift	0.4815
PD46175	PD46175a_lo0008	Tumour	10	89720811	CA	C	PTEN	p.N323fs*21	Del	frameshift	0.4146
PD46175	PD46175a_lo0035	Tumour	12	57860074	T	TG	GLI1	p.C275fs*32	Ins	frameshift	0.5217
PD46175	PD46175a_lo0071	Tumour	X	44929193	G	T	KDM6A	p.G765*	Sub	nonsense	0.44
PD46175	PD46175a_lo0003	Tumour	X	70472853	GC	G	ZMYM3	p.L85fs*28	Del	frameshift	0.4419
PD46175	PD46175a_lo0040	Tumour	13	32913558	CA	C	BRCA2	p.K1691fs*15	Del	frameshift	0.1064
PD46175	PD46175a_lo0003	Tumour	16	354360	G	A	AXIN1	p.Q400*	Sub	nonsense	0.41
PD46175	PD46175a_lo0035	Tumour	6	31323362	TG	T	HLA-B	p.P209fs*5	Del	frameshift	0.3913
PD46175	PD46175a_lo0008	Tumour	3	178952085	A	G	PIK3CA	p.H1047R	Sub	missense	0.56
PD46175	PD46175a_lo0038	Tumour	11	118770651	T	TG	BCL9L	p.P1128fs*42	Ins	frameshift	0.4571
PD46175	PD46175a_lo0034	Tumour	16	72845829	G	GT	ZFHX3	p.T1213fs*3	Ins	frameshift	0.5
PD46175	PD46175a_lo0071	Tumour	9	139418370	A	AG	NOTCH1	p.C68fs*75	Ins	frameshift	0.3654
PD46175	PD46175a_lo0002	Tumour	12	25398284	C	T	KRAS	p.G12D	Sub	missense	0.49
PD46175	PD46175a_lo0038	Tumour	3	52643942	AT	A	PBRM1	p.K651fs*5	Del	frameshift	0.5333
PD46175	PD46175a_lo0002	Tumour	12	56478854	G	A	ERBB3	p.V104M	Sub	missense	0.39
PD46175	PD46175a_lo0003	Tumour	14	32560444	C	CA	ARHGAP5	p.P193fs*8	Ins	frameshift	0.5366
PD46175	PD46175a_lo0003	Tumour	17	37879658	G	A	ERBB2	p.R678Q	Sub	missense	0.45
PD46175	PD46175a_lo0006	Tumour	X	63412647	TA	T	AMER1	p.F173fs*36	Del	frameshift	0.4324
PD46175	PD46175a_lo0035	Tumour	11	118770651	T	TG	BCL9L	p.P1128fs*42	Ins	frameshift	0.25
PD46175	PD46175a_lo0072	Tumour	4	153244155	T	TC	FBXW7	p.S668fs*26	Ins	frameshift	0.3846
PD46175	PD46175a_lo0008	Tumour	5	112162891	C	T	APC	p.R499*	Sub	nonsense	0.48
PD46175	PD46175a_lo0072	Tumour	5	112175951	G	GA	APC	p.T1556fs*3	Ins	frameshift	0.5
PD46175	PD46175a_lo0006	Tumour	9	98211548	TG	T	PTCH1	p.S1203fs*52	Del	frameshift	0.5102
PD46175	PD46175a_lo0003	Tumour	19	11143993	C	T	SMARCA4	p.R1192C	Sub	missense	0.54
PD46175	PD46175a_lo0071	Tumour	17	56435160	A	AC	RNF43	p.P660fs*87	Ins	frameshift	0.42
PD46175	PD46175a_lo0006	Tumour	12	115112322	AGC	A	TBX3	p.L473fs*218	Del	frameshift	0.4828
PD46175	PD46175a_lo0003	Tumour	16	3789590	AG	A	CREBBP	p.P1423fs*36	Del	frameshift	0.6176
PD46175	PD46175a_lo0038	Tumour	X	63412647	TA	T	AMER1	p.F173fs*36	Del	frameshift	0.4324
PD46175	PD46175a_lo0034	Tumour	1	51439842	A	AG	CDKN2C	p.D138fs*5	Ins	frameshift	0.4364
PD46175	PD46175a_lo0002	Tumour	16	354360	G	A	AXIN1	p.Q400*	Sub	nonsense	0.43
PD46175	PD46175a_lo0002	Tumour	17	37879658	G	A	ERBB2	p.R678Q	Sub	missense	0.42
PD46175	PD46175a_lo0006	Tumour	2	148683685	TA	T	ACVR2A	p.K437fs*5	Del	frameshift	1
PD46175	PD46175a_lo0035	Tumour	X	70472853	GC	G	ZMYM3	p.L85fs*28	Del	frameshift	0.3714
PD46175	PD46175a_lo0006	Tumour	11	118770651	T	TG	BCL9L	p.P1128fs*42	Ins	frameshift	0.3409
PD46175	PD46175a_lo0006	Tumour	3	47084082	CT	C	SETD2	p.K2404fs*7	Del	frameshift	0.3902
PD46175	PD46175a_lo0002	Tumour	19	11143993	C	T	SMARCA4	p.R1192C	Sub	missense	0.49
PD46175	PD46175a_lo0040	Tumour	12	25398284	C	T	KRAS	p.G12D	Sub	missense	0.33
PD46175	PD46175a_lo0040	Tumour	12	56478854	G	A	ERBB3	p.V104M	Sub	missense	0.55
PD46175	PD46175a_lo0035	Tumour	1	51439842	A	AG	CDKN2C	p.D138fs*5	Ins	frameshift	0.3611
PD46175	PD46175a_lo0008	Tumour	5	56171017	TG	T	MAP3K1	p.G617fs*39	Del	frameshift	0.6739
PD46175	PD46175a_lo0002	Tumour	20	31022441	A	AG	ASXL1	p.G646fs*12	Ins	frameshift	0.5122
PD46175	PD46175a_lo0038	Tumour	22	41513809	GC	G	EP300	p.Q240fs*7	Del	frameshift	0.5312
PD46175	PD46175a_lo0034	Tumour	3	52643942	AT	A	PBRM1	p.K651fs*5	Del	frameshift	0.4595
PD46175	PD46175a_lo0040	Tumour	6	31323362	TG	T	HLA-B	p.P209fs*5	Del	frameshift	0.2703
PD46175	PD46175a_lo0002	Tumour	3	195479983	TG	T	MUC4	p.P5149fs*21	Del	frameshift	0.6327
PD46175	PD46175a_lo0003	Tumour	3	195479983	TG	T	MUC4	p.P5149fs*21	Del	frameshift	0.5091
PD46175	PD46175a_lo0003	Tumour	3	178952085	A	G	PIK3CA	p.H1047R	Sub	missense	0.55
PD46175	PD46175a_lo0035	Tumour	17	56435160	A	ACC	RNF43	p.P660fs*41	Ins	frameshift	0.5789
PD46175	PD46175a_lo0040	Tumour	16	354360	G	A	AXIN1	p.Q400*	Sub	nonsense	0.38
PD46175	PD46175a_lo0006	Tumour	X	70472853	GC	G	ZMYM3	p.L85fs*28	Del	frameshift	0.4545
PD46175	PD46175a_lo0002	Tumour	16	3789590	AG	A	CREBBP	p.P1423fs*36	Del	frameshift	0.4167
PD46175	PD46175a_lo0035	Tumour	9	98211548	TG	T	PTCH1	p.S1203fs*52	Del	frameshift	0.6667
PD46175	PD46175a_lo0071	Tumour	11	118770651	T	TG	BCL9L	p.P1128fs*42	Ins	frameshift	0.375
PD46175	PD46175a_lo0040	Tumour	X	63412647	TA	T	AMER1	p.F173fs*36	Del	frameshift	0.45
PD46175	PD46175a_lo0040	Tumour	17	37879658	G	A	ERBB2	p.R678Q	Sub	missense	0.5
PD46175	PD46175a_lo0008	Tumour	2	148683685	TA	T	ACVR2A	p.K437fs*5	Del	frameshift	0.9697
PD46175	PD46175a_lo0038	Tumour	12	115112322	AGC	A	TBX3	p.L473fs*218	Del	frameshift	0.5588
PD46175	PD46175a_lo0002	Tumour	3	178952085	A	G	PIK3CA	p.H1047R	Sub	missense	0.29
PD46175	PD46175a_lo0040	Tumour	19	11143993	C	T	SMARCA4	p.R1192C	Sub	missense	0.54
PD46175	PD46175a_lo0002	Tumour	16	67645338	C	CA	CTCF	p.T204fs*26	Ins	frameshift	0.4889
PD46175	PD46175a_lo0002	Tumour	16	67671654	T	TA	CTCF	p.E691fs*5	Ins	frameshift	0.551
PD46175	PD46175a_lo0003	Tumour	5	112162891	C	T	APC	p.R499*	Sub	nonsense	0.48
PD46175	PD46175a_lo0035	Tumour	2	148683685	TA	T	ACVR2A	p.K437fs*5	Del	frameshift	1
PD46175	PD46175a_lo0072	Tumour	12	25398284	C	T	KRAS	p.G12D	Sub	missense	0.58
PD46175	PD46175a_lo0071	Tumour	X	70472853	G	GC	ZMYM3	p.L85fs*4	Ins	frameshift	0.8333
PD46175	PD46175a_lo0038	Tumour	X	70472853	GC	G	ZMYM3	p.L85fs*28	Del	frameshift	0.5806
PD46175	PD46175a_lo0008	Tumour	14	24839090	T	TG	NFATC4	p.A228fs*23	Ins	frameshift	0.4643
PD46175	PD46175a_lo0040	Tumour	1	16464905	T	TA	EPHA2	p.K282fs*1	Ins	frameshift	0.4815
PD46175	PD46175c_lo0010	Non-neoplastic	1	27101135	C	T	ARID1A	p.Q1473*	Sub	nonsense	0.38
PD46175	PD46175a_lo0072	Tumour	12	56478854	G	A	ERBB3	p.V104M	Sub	missense	0.44
PD46175	PD46175a_lo0003	Tumour	22	41513809	GC	G	EP300	p.Q240fs*7	Del	frameshift	0.6111
PD46175	PD46175a_lo0071	Tumour	X	48547112	TG	T	WAS	p.G334fs*111	Del	frameshift	0.5517
PD46175	PD46175a_lo0038	Tumour	6	31323362	TG	T	HLA-B	p.P209fs*5	Del	frameshift	0.5714
PD46175	PD46175a_lo0035	Tumour	12	115112322	AGC	A	TBX3	p.L473fs*218	Del	frameshift	0.4324
PD46175	PD46175a_lo0072	Tumour	13	28608124	C	A	FLT3	p.K614N	Sub	missense	0.41
PD46175	PD46175a_lo0002	Tumour	5	112162891	C	T	APC	p.R499*	Sub	nonsense	0.45
PD46175	PD46175a_lo0072	Tumour	9	32420979	C	CT	ACO1	p.V312fs*2	Ins	frameshift	0.475
PD46175	PD46175a_lo0002	Tumour	17	15952234	TG	T	NCOR1	p.Q2154fs*35	Del	frameshift	0.4872
PD46175	PD46175a_lo0008	Tumour	1	16464905	T	TA	EPHA2	p.K282fs*1	Ins	frameshift	0.4792
PD46175	PD46175a_lo0008	Tumour	16	3789590	AG	A	CREBBP	p.P1423fs*36	Del	frameshift	0.5116
PD46175	PD46175a_lo0040	Tumour	3	52438566	G	A	BAP1	p.R385*	Sub	nonsense	0.26
PD46175	PD46175a_lo0002	Tumour	14	24839090	T	TG	NFATC4	p.A228fs*23	Ins	frameshift	0.4082
PD46175	PD46175a_lo0071	Tumour	X	76918920	C	CT	ATRX	p.T1358fs*4	Ins	frameshift	0.3158
PD46175	PD46175a_lo0003	Tumour	9	98211548	TG	T	PTCH1	p.S1203fs*52	Del	frameshift	0.5682
PD46175	PD46175a_lo0040	Tumour	9	98211548	TG	T	PTCH1	p.S1203fs*52	Del	frameshift	0.6098
PD46175	PD46175a_lo0002	Tumour	9	98211548	TG	T	PTCH1	p.S1203fs*52	Del	frameshift	0.4884
PD46175	PD46175a_lo0040	Tumour	3	178952085	A	G	PIK3CA	p.H1047R	Sub	missense	0.5
PD46175	PD46175a_lo0072	Tumour	16	50785680	C	T	CYLD	p.Q224*	Sub	nonsense	0.28
PD46175	PD46175a_lo0034	Tumour	3	195479983	TG	T	MUC4	p.P5149fs*21	Del	frameshift	0.74
PD46175	PD46175a_lo0072	Tumour	17	7577139	G	A	TP53	p.R267W	Sub	missense	0.41
PD46175	PD46175a_lo0072	Tumour	17	37879658	G	A	ERBB2	p.R678Q	Sub	missense	0.48
PD46175	PD46175a_lo0072	Tumour	17	40370235	T	TG	STAT5B	p.Q368fs*9	Ins	frameshift	0.3036
PD46175	PD46175a_lo0002	Tumour	16	72845829	G	GT	ZFHX3	p.T1213fs*3	Ins	frameshift	0.5
PD46175	PD46175a_lo0006	Tumour	3	52643942	AT	A	PBRM1	p.K651fs*5	Del	frameshift	0.4688
PD46175	PD46175a_lo0072	Tumour	19	11143993	C	T	SMARCA4	p.R1192C	Sub	missense	0.38
PD46175	PD46175a_lo0008	Tumour	14	32560444	C	CA	ARHGAP5	p.P193fs*8	Ins	frameshift	0.6286
PD46175	PD46175a_lo0071	Tumour	20	31022441	A	AG	ASXL1	p.G646fs*12	Ins	frameshift	0.5
PD46175	PD46175a_lo0008	Tumour	17	56435160	A	ACC	RNF43	p.P660fs*41	Ins	frameshift	0.3902
PD46175	PD46175a_lo0038	Tumour	5	112175951	G	GA	APC	p.T1556fs*3	Ins	frameshift	0.4545
PD46175	PD46175a_lo0040	Tumour	X	70472853	GC	G	ZMYM3	p.L85fs*28	Del	frameshift	0.3714
PD46175	PD46175a_lo0072	Tumour	14	24839090	T	TG	NFATC4	p.A228fs*23	Ins	frameshift	0.4186
PD46175	PD46175a_lo0008	Tumour	13	32954272	G	GA	BRCA2	p.T3085fs*26	Ins	frameshift	0.8696
PD46175	PD46175a_lo0002	Tumour	6	31323362	TG	T	HLA-B	p.P209fs*5	Del	frameshift	0.4762
PD46175	PD46175a_lo0008	Tumour	9	98209616	T	TG	PTCH1	p.R1308fs*17	Ins	frameshift	0.383
PD46175	PD46175a_lo0038	Tumour	9	98211548	TG	T	PTCH1	p.S1203fs*52	Del	frameshift	0.5152
PD46175	PD46175a_lo0040	Tumour	5	112162891	C	T	APC	p.R499*	Sub	nonsense	0.47
PD46175	PD46175a_lo0035	Tumour	4	187538940	CT	C	FAT1	p.G2934fs*3	Del	frameshift	0.4565
PD46175	PD46175a_lo0003	Tumour	17	56435160	A	ACC	RNF43	p.P660fs*41	Ins	frameshift	0.4146
PD46175	PD46175a_lo0035	Tumour	1	16260213	GC	G	SPEN	p.P2495fs*4	Del	frameshift	0.5152
PD46175	PD46175a_lo0002	Tumour	11	64572092	C	CG	MEN1	p.R521fs*15	Ins	frameshift	0.4118
PD46175	PD46175a_lo0002	Tumour	13	32954272	G	GA	BRCA2	p.T3085fs*26	Ins	frameshift	0.85
PD46175	PD46175a_lo0002	Tumour	1	16260213	GC	G	SPEN	p.P2495fs*4	Del	frameshift	0.3684
PD46175	PD46175a_lo0002	Tumour	14	32560444	C	CA	ARHGAP5	p.P193fs*8	Ins	frameshift	0.525
PD46175	PD46175a_lo0040	Tumour	3	195479983	TG	T	MUC4	p.P5149fs*21	Del	frameshift	0.4091
PD46175	PD46175a_lo0071	Tumour	2	157186373	T	TG	NR4A2	p.Q109fs*3	Ins	frameshift	0.3696
PD46175	PD46175a_lo0003	Tumour	20	31022441	A	AG	ASXL1	p.G646fs*12	Ins	frameshift	0.3621
PD46175	PD46175a_lo0040	Tumour	10	89720811	CA	C	PTEN	p.N323fs*21	Del	frameshift	0.3725
PD46175	PD46175a_lo0003	Tumour	11	64572092	C	CG	MEN1	p.R521fs*15	Ins	frameshift	0.3714
PD46175	PD46175a_lo0072	Tumour	6	131919845	AT	A	MED23	p.N759fs*12	Del	frameshift	0.5094
PD46175	PD46175a_lo0071	Tumour	3	37089064	G	GT	MLH1	p.G596fs*14	Ins	frameshift	0.6562
PD46175	PD46175a_lo0008	Tumour	1	16260213	GC	G	SPEN	p.P2495fs*4	Del	frameshift	0.4091
PD46175	PD46175a_lo0035	Tumour	9	98209616	T	TG	PTCH1	p.R1308fs*17	Ins	frameshift	0.3235
PD46175	PD46175a_lo0002	Tumour	22	41513809	GC	G	EP300	p.Q240fs*7	Del	frameshift	0.3617
PD46175	PD46175a_lo0008	Tumour	22	41513809	GC	G	EP300	p.Q240fs*7	Del	frameshift	0.4561
PD46175	PD46175a_lo0034	Tumour	11	118770651	T	TG	BCL9L	p.P1128fs*42	Ins	frameshift	0.4565
PD46175	PD46175a_lo0071	Tumour	10	8100424	A	AC	GATA3	p.A136fs*168	Ins	frameshift	0.5854
PD46175	PD46175a_lo0003	Tumour	16	67645338	C	CA	CTCF	p.T204fs*26	Ins	frameshift	0.3714
PD46175	PD46175a_lo0003	Tumour	16	67671654	T	TA	CTCF	p.E691fs*5	Ins	frameshift	0.6444
PD46175	PD46175a_lo0006	Tumour	17	56435160	A	ACC	RNF43	p.P660fs*41	Ins	frameshift	0.5294
PD46175	PD46175a_lo0008	Tumour	3	195479983	TG	T	MUC4	p.P5149fs*21	Del	frameshift	0.5227
PD46175	PD46175a_lo0072	Tumour	20	31022441	A	AG	ASXL1	p.G646fs*12	Ins	frameshift	0.3333
PD46175	PD46175a_lo0040	Tumour	16	3789590	AG	A	CREBBP	p.P1423fs*36	Del	frameshift	0.5714
PD46175	PD46175a_lo0034	Tumour	16	3789590	AG	A	CREBBP	p.P1423fs*36	Del	frameshift	0.5085
PD46175	PD46175a_lo0071	Tumour	19	42794468	GC	G	CIC	p.P518fs*5	Del	frameshift	0.3333
PD46175	PD46175a_lo0002	Tumour	1	16464905	T	TA	EPHA2	p.K282fs*1	Ins	frameshift	0.5862
PD46175	PD46175a_lo0006	Tumour	16	67645338	C	CA	CTCF	p.T204fs*26	Ins	frameshift	0.5106
PD46175	PD46175a_lo0006	Tumour	16	67671654	T	TA	CTCF	p.E691fs*5	Ins	frameshift	0.5476
PD46175	PD46175a_lo0072	Tumour	5	112162891	C	T	APC	p.R499*	Sub	nonsense	0.48
PD46175	PD46175a_lo0008	Tumour	2	203420129	GA	G	BMPR2	p.N583fs*44	Del	frameshift	0.5
PD46175	PD46175a_lo0072	Tumour	6	29909098	T	C	HLA-A	p.?	Sub	5prime_UTR_ess_splice	0.45
PD46175	PD46175a_lo0006	Tumour	14	24839090	T	TG	NFATC4	p.A228fs*23	Ins	frameshift	0.3725
PD46175	PD46175a_lo0034	Tumour	12	25398284	C	T	KRAS	p.G12D	Sub	missense	0.47
PD46175	PD46175a_lo0034	Tumour	12	56478854	G	A	ERBB3	p.V104M	Sub	missense	0.42
PD46175	PD46175a_lo0034	Tumour	9	98209616	T	TG	PTCH1	p.R1308fs*17	Ins	frameshift	0.1961
PD46175	PD46175a_lo0034	Tumour	17	56435160	A	ACC	RNF43	p.P660fs*41	Ins	frameshift	0.4
PD46175	PD46175a_lo0072	Tumour	4	187557272	TA	T	FAT1	p.F1363fs*5	Del	frameshift	0.6458
PD46175	PD46175a_lo0008	Tumour	11	64572092	C	CG	MEN1	p.R521fs*15	Ins	frameshift	0.4107
PD46175	PD46175a_lo0071	Tumour	9	98211548	TG	T	PTCH1	p.S1203fs*52	Del	frameshift	0.5652
PD46175	PD46175a_lo0002	Tumour	5	112175951	G	GA	APC	p.T1556fs*3	Ins	frameshift	0.5417
PD46175	PD46175a_lo0006	Tumour	1	16464905	T	TA	EPHA2	p.K282fs*1	Ins	frameshift	0.4314
PD46175	PD46175a_lo0038	Tumour	12	25398284	C	T	KRAS	p.G12D	Sub	missense	0.61
PD46175	PD46175a_lo0072	Tumour	8	87917409	C	T	CNBD1	p.Q87*	Sub	nonsense	0.36
PD46175	PD46175a_lo0006	Tumour	16	72845829	G	GT	ZFHX3	p.T1213fs*3	Ins	frameshift	0.5152
PD46175	PD46175a_lo0038	Tumour	2	203420129	GA	G	BMPR2	p.N583fs*44	Del	frameshift	0.3438
PD46175	PD46175a_lo0038	Tumour	12	56478854	G	A	ERBB3	p.V104M	Sub	missense	0.45
PD46175	PD46175a_lo0034	Tumour	14	24839090	T	TG	NFATC4	p.A228fs*23	Ins	frameshift	0.6047
PD46175	PD46175a_lo0003	Tumour	16	72845829	G	GT	ZFHX3	p.T1213fs*3	Ins	frameshift	0.5135
PD46175	PD46175a_lo0008	Tumour	X	63412647	TA	T	AMER1	p.F173fs*36	Del	frameshift	0.5455
PD46175	PD46175a_lo0034	Tumour	16	354360	G	A	AXIN1	p.Q400*	Sub	nonsense	0.51
PD46175	PD46175a_lo0072	Tumour	11	118770651	T	TG	BCL9L	p.P1128fs*42	Ins	frameshift	0.2558
PD46175	PD46175a_lo0006	Tumour	3	195479983	TG	T	MUC4	p.P5149fs*21	Del	frameshift	0.5
PD46175	PD46175a_lo0006	Tumour	1	16260213	GC	G	SPEN	p.P2495fs*4	Del	frameshift	0.587
PD46175	PD46175a_lo0072	Tumour	X	44929193	G	T	KDM6A	p.G765*	Sub	nonsense	0.47
PD46175	PD46175a_lo0003	Tumour	12	115112322	AGC	A	TBX3	p.L473fs*218	Del	frameshift	0.2381
PD46175	PD46175a_lo0034	Tumour	10	89720811	CA	C	PTEN	p.N323fs*21	Del	frameshift	0.493
PD46175	PD46175a_lo0034	Tumour	17	37879658	G	A	ERBB2	p.R678Q	Sub	missense	0.56
PD46175	PD46175a_lo0002	Tumour	17	56435160	A	ACC	RNF43	p.P660fs*41	Ins	frameshift	0.4118
PD46175	PD46175a_lo0040	Tumour	11	64572092	C	CG	MEN1	p.R521fs*15	Ins	frameshift	0.4151
PD46175	PD46175a_lo0008	Tumour	6	31323362	TG	T	HLA-B	p.P209fs*5	Del	frameshift	0.5
PD46175	PD46175a_lo0008	Tumour	5	112175951	G	GA	APC	p.T1556fs*3	Ins	frameshift	0.5294
PD46175	PD46175a_lo0034	Tumour	19	11143993	C	T	SMARCA4	p.R1192C	Sub	missense	0.5
PD46175	PD46175a_lo0038	Tumour	16	354360	G	A	AXIN1	p.Q400*	Sub	nonsense	0.55
PD46175	PD46175a_lo0071	Tumour	9	32420979	C	CT	ACO1	p.V312fs*2	Ins	frameshift	0.5135
PD46175	PD46175a_lo0071	Tumour	5	112175951	G	GA	APC	p.T1556fs*3	Ins	frameshift	0.5217
PD46175	PD46175a_lo0003	Tumour	1	16464905	T	TA	EPHA2	p.K282fs*1	Ins	frameshift	0.5
PD46175	PD46175a_lo0038	Tumour	17	37879658	G	A	ERBB2	p.R678Q	Sub	missense	0.58
PD46175	PD46175a_lo0006	Tumour	14	32560444	C	CA	ARHGAP5	p.P193fs*8	Ins	frameshift	0.4737
PD46175	PD46175a_lo0008	Tumour	17	15952234	TG	T	NCOR1	p.Q2154fs*35	Del	frameshift	0.525
PD46175	PD46175a_lo0072	Tumour	X	48547112	TG	T	WAS	p.G334fs*111	Del	frameshift	0.4444
PD46175	PD46175a_lo0071	Tumour	X	63412647	TA	T	AMER1	p.F173fs*36	Del	frameshift	0.3939
PD46175	PD46175a_lo0038	Tumour	5	56171017	TG	T	MAP3K1	p.G617fs*39	Del	frameshift	0.3714
PD46175	PD46175a_lo0038	Tumour	19	11143993	C	T	SMARCA4	p.R1192C	Sub	missense	0.33
PD46175	PD46175a_lo0040	Tumour	3	52643942	AT	A	PBRM1	p.K651fs*5	Del	frameshift	0.4211
PD46175	PD46175a_lo0008	Tumour	9	98211548	TG	T	PTCH1	p.S1203fs*52	Del	frameshift	0.6102
PD46175	PD46175a_lo0072	Tumour	17	56435160	A	AC	RNF43	p.P660fs*87	Ins	frameshift	0.5263
PD46175	PD46175a_lo0071	Tumour	2	202141665	AC	A	CASP8	p.D318fs*12	Del	frameshift	0.5333
PD46175	PD46175a_lo0040	Tumour	5	56171017	TG	T	MAP3K1	p.G617fs*39	Del	frameshift	0.5385
PD46175	PD46175a_lo0008	Tumour	16	67645338	C	CA	CTCF	p.T204fs*26	Ins	frameshift	0.5152
PD46175	PD46175a_lo0008	Tumour	16	67671654	T	TA	CTCF	p.E691fs*5	Ins	frameshift	0.4242
PD46175	PD46175a_lo0038	Tumour	3	195479983	TG	T	MUC4	p.P5149fs*21	Del	frameshift	0.6818
PD46175	PD46175a_lo0040	Tumour	5	112175951	G	GA	APC	p.T1556fs*3	Ins	frameshift	0.5263
PD46175	PD46175a_lo0003	Tumour	10	89717769	TA	T	PTEN	p.K267fs*9	Del	frameshift	0.4898
PD46175	PD46175a_lo0003	Tumour	10	89720811	CA	C	PTEN	p.N323fs*21	Del	frameshift	0.5
PD46175	PD46175a_lo0034	Tumour	3	178952085	A	G	PIK3CA	p.H1047R	Sub	missense	0.36
PD46175	PD46175a_lo0008	Tumour	X	70472853	GC	G	ZMYM3	p.L85fs*28	Del	frameshift	0.3429
PD46175	PD46175a_lo0006	Tumour	13	32954272	G	GA	BRCA2	p.T3085fs*26	Ins	frameshift	0.8261
PD46175	PD46175a_lo0003	Tumour	3	37089064	G	GT	MLH1	p.G596fs*14	Ins	frameshift	0.4082
PD46175	PD46175a_lo0002	Tumour	3	37089064	G	GT	MLH1	p.G596fs*14	Ins	frameshift	0.2963
PD46175	PD46175a_lo0071	Tumour	2	203420129	GA	G	BMPR2	p.N583fs*44	Del	frameshift	0.4474
PD46175	PD46175a_lo0072	Tumour	13	32913836	C	CA	BRCA2	p.N1784fs*3	Ins	frameshift	0.5625
PD46175	PD46175a_lo0038	Tumour	9	98209616	T	TG	PTCH1	p.R1308fs*17	Ins	frameshift	0.4194
PD46175	PD46175a_lo0038	Tumour	3	178952085	A	G	PIK3CA	p.H1047R	Sub	missense	0.41
PD46175	PD46175a_lo0006	Tumour	16	3789590	AG	A	CREBBP	p.P1423fs*36	Del	frameshift	0.5122
PD46175	PD46175a_lo0038	Tumour	2	148683685	TA	T	ACVR2A	p.K437fs*5	Del	frameshift	1
PD46175	PD46175a_lo0003	Tumour	1	16260213	GC	G	SPEN	p.P2495fs*4	Del	frameshift	0.5152
PD46175	PD46175a_lo0006	Tumour	5	112175951	G	GA	APC	p.T1556fs*3	Ins	frameshift	0.5
PD46175	PD46175a_lo0072	Tumour	10	8100424	A	AC	GATA3	p.A136fs*168	Ins	frameshift	0.6
PD46175	PD46175a_lo0003	Tumour	3	52643942	AT	A	PBRM1	p.K651fs*5	Del	frameshift	0.4651
PD46175	PD46175a_lo0034	Tumour	5	112162891	C	T	APC	p.R499*	Sub	nonsense	0.5
PD46175	PD46175a_lo0006	Tumour	11	64572092	C	CG	MEN1	p.R521fs*15	Ins	frameshift	0.5806
PD46175	PD46175a_lo0035	Tumour	3	195479983	TG	T	MUC4	p.P5149fs*21	Del	frameshift	0.3103
PD46175	PD46175a_lo0072	Tumour	19	42794468	GC	G	CIC	p.P518fs*5	Del	frameshift	0.3793
PD46175	PD46175a_lo0038	Tumour	5	112162891	C	T	APC	p.R499*	Sub	nonsense	0.47
PD46175	PD46175a_lo0040	Tumour	16	67645338	C	CA	CTCF	p.T204fs*26	Ins	frameshift	0.5238
PD46175	PD46175a_lo0040	Tumour	16	67671654	T	TA	CTCF	p.E691fs*5	Ins	frameshift	0.5814
PD46175	PD46175a_lo0071	Tumour	X	70472853	GC	G	ZMYM3	p.L85fs*28	Del	frameshift	0.8095
PD46175	PD46175a_lo0034	Tumour	2	148683685	TA	T	ACVR2A	p.K437fs*5	Del	frameshift	1
PD46175	PD46175a_lo0035	Tumour	16	3789590	AG	A	CREBBP	p.P1423fs*36	Del	frameshift	0.6774
PD46175	PD46175a_lo0071	Tumour	1	16464905	T	TA	EPHA2	p.K282fs*1	Ins	frameshift	0.4583
PD46175	PD46175a_lo0002	Tumour	5	56171017	TG	T	MAP3K1	p.G617fs*39	Del	frameshift	0.697
PD46175	PD46175a_lo0072	Tumour	2	202141665	AC	A	CASP8	p.D318fs*12	Del	frameshift	0.3659
PD46175	PD46175a_lo0035	Tumour	16	67645338	C	CA	CTCF	p.T204fs*26	Ins	frameshift	0.3889
PD46175	PD46175a_lo0035	Tumour	16	67671654	T	TA	CTCF	p.E691fs*5	Ins	frameshift	0.4516
PD46175	PD46175a_lo0071	Tumour	2	148683685	TA	T	ACVR2A	p.K437fs*5	Del	frameshift	1
PD46175	PD46175a_lo0008	Tumour	16	72845829	G	GT	ZFHX3	p.T1213fs*3	Ins	frameshift	0.5769
PD46175	PD46175a_lo0006	Tumour	17	15952234	TG	T	NCOR1	p.Q2154fs*35	Del	frameshift	0.5366
PD46175	PD46175a_lo0002	Tumour	2	148683685	TA	T	ACVR2A	p.K437fs*5	Del	frameshift	1
PD46175	PD46175a_lo0002	Tumour	2	203420129	GA	G	BMPR2	p.N583fs*44	Del	frameshift	0.5
PD46175	PD46175a_lo0072	Tumour	2	203420129	GA	G	BMPR2	p.N583fs*44	Del	frameshift	0.3333
PD46175	PD46175a_lo0035	Tumour	16	72845829	G	GT	ZFHX3	p.T1213fs*3	Ins	frameshift	0.5833
PD46175	PD46175a_lo0003	Tumour	17	15952234	TG	T	NCOR1	p.Q2154fs*35	Del	frameshift	0.4375
PD46175	PD46175a_lo0072	Tumour	2	148683685	TA	T	ACVR2A	p.K437fs*5	Del	frameshift	0.8485
PD46175	PD46175a_lo0040	Tumour	14	24839090	T	TG	NFATC4	p.A228fs*23	Ins	frameshift	0.3611
PD46175	PD46175a_lo0071	Tumour	2	48030639	A	AC	MSH6	p.F1088fs*5	Ins	frameshift	0.4103
PD46175	PD46175a_lo0072	Tumour	16	72994011	TC	T	ZFHX3	p.K12fs*42	Del	frameshift	0.4762
PD46175	PD46175a_lo0002	Tumour	8	103289348	CT	C	UBR5	p.E2121fs*28	Del	frameshift	0.4667
PD46175	PD46175a_lo0072	Tumour	16	3789590	AG	A	CREBBP	p.P1423fs*36	Del	frameshift	0.4231
PD46175	PD46175a_lo0034	Tumour	X	63412647	TA	T	AMER1	p.F173fs*36	Del	frameshift	0.5536
PD46175	PD46175a_lo0040	Tumour	16	72845829	G	GT	ZFHX3	p.T1213fs*3	Ins	frameshift	0.5714
PD46175	PD46175a_lo0034	Tumour	12	57860074	T	TG	GLI1	p.C275fs*32	Ins	frameshift	0.5082
PD46175	PD46175a_lo0040	Tumour	1	51439842	A	AG	CDKN2C	p.D138fs*5	Ins	frameshift	0.5238
PD46175	PD46175a_lo0002	Tumour	9	98209616	T	TG	PTCH1	p.R1308fs*17	Ins	frameshift	0.1905
PD46175	PD46175a_lo0035	Tumour	10	89720811	CA	C	PTEN	p.N323fs*21	Del	frameshift	0.4333
PD46175	PD46175a_lo0038	Tumour	16	3789590	AG	A	CREBBP	p.P1423fs*36	Del	frameshift	0.4737
PD46175	PD46175a_lo0072	Tumour	2	157186373	T	TG	NR4A2	p.Q109fs*3	Ins	frameshift	0.5625
PD46175	PD46175a_lo0003	Tumour	5	56171017	TG	T	MAP3K1	p.G617fs*39	Del	frameshift	0.2222
PD46175	PD46175a_lo0072	Tumour	11	118773097	TG	T	BCL9L	p.Q452fs*11	Del	frameshift	0.4118
PD46175	PD46175a_lo0008	Tumour	1	51439842	A	AG	CDKN2C	p.D138fs*5	Ins	frameshift	0.5625
PD46175	PD46175a_lo0071	Tumour	17	8135356	TG	T	CTC1	p.P750fs*71	Del	frameshift	0.6154
PD46175	PD46175a_lo0040	Tumour	3	37089064	G	GT	MLH1	p.G596fs*14	Ins	frameshift	0.4348
PD46175	PD46175a_lo0038	Tumour	4	187538940	CT	C	FAT1	p.G2934fs*3	Del	frameshift	0.4828
PD46175	PD46175a_lo0071	Tumour	5	56171017	TG	T	MAP3K1	p.G617fs*39	Del	frameshift	0.7632
PD46175	PD46175a_lo0040	Tumour	17	56435160	A	ACC	RNF43	p.P660fs*41	Ins	frameshift	0.4783
PD46175	PD46175a_lo0002	Tumour	11	118770651	T	TG	BCL9L	p.P1128fs*42	Ins	frameshift	0.4615
PD46175	PD46175a_lo0003	Tumour	6	31323362	TG	T	HLA-B	p.P209fs*5	Del	frameshift	0.3902
PD46175	PD46175a_lo0040	Tumour	2	203420129	GA	G	BMPR2	p.N583fs*44	Del	frameshift	0.5172
PD46175	PD46175a_lo0034	Tumour	22	41513809	GC	G	EP300	p.Q240fs*7	Del	frameshift	0.4853
PD46175	PD46175a_lo0008	Tumour	3	47084082	CT	C	SETD2	p.K2404fs*7	Del	frameshift	0.3404
PD46175	PD46175a_lo0034	Tumour	1	16260213	GC	G	SPEN	p.P2495fs*4	Del	frameshift	0.5102
PD46175	PD46175a_lo0040	Tumour	2	148683685	TA	T	ACVR2A	p.K437fs*5	Del	frameshift	1
PD46175	PD46175a_lo0034	Tumour	12	115112322	AGC	A	TBX3	p.L473fs*218	Del	frameshift	0.5882
PD46175	PD46175a_lo0071	Tumour	4	187557272	TA	T	FAT1	p.F1363fs*5	Del	frameshift	0.3696
PD46175	PD46175a_lo0034	Tumour	1	16464905	T	TA	EPHA2	p.K282fs*1	Ins	frameshift	0.5577
PD46175	PD46175a_lo0071	Tumour	12	49445202	CG	C	KMT2D	p.R755fs*175	Del	frameshift	0.5417
PD46175	PD46175a_lo0072	Tumour	12	49445202	CG	C	KMT2D	p.R755fs*175	Del	frameshift	0.4444
PD46175	PD46175a_lo0035	Tumour	11	64572092	C	CG	MEN1	p.R521fs*15	Ins	frameshift	0.5714
PD46175	PD46175a_lo0071	Tumour	16	3789590	AG	A	CREBBP	p.P1423fs*36	Del	frameshift	0.2059
PD46175	PD46175a_lo0071	Tumour	16	72994011	TC	T	ZFHX3	p.K12fs*42	Del	frameshift	0.45
PD46175	PD46175a_lo0003	Tumour	1	51439842	A	AG	CDKN2C	p.D138fs*5	Ins	frameshift	0.5227
PD46175	PD46175a_lo0038	Tumour	10	89720811	CA	C	PTEN	p.N323fs*21	Del	frameshift	0.5152
PD46175	PD46175a_lo0071	Tumour	13	32913836	C	CA	BRCA2	p.N1784fs*3	Ins	frameshift	0.4318
PD46175	PD46175a_lo0034	Tumour	6	31323362	TG	T	HLA-B	p.P209fs*5	Del	frameshift	0.5098
PD46175	PD46175a_lo0071	Tumour	6	131919845	AT	A	MED23	p.N759fs*12	Del	frameshift	0.4286
PD46175	PD46175a_lo0034	Tumour	X	70472853	GC	G	ZMYM3	p.L85fs*28	Del	frameshift	0.6078
PD46175	PD46175a_lo0038	Tumour	11	64572092	C	CG	MEN1	p.R521fs*15	Ins	frameshift	0.4865
PD46175	PD46175a_lo0035	Tumour	5	112175951	G	GA	APC	p.T1556fs*3	Ins	frameshift	0.6757
PD46175	PD46175a_lo0006	Tumour	3	37089064	G	GT	MLH1	p.G596fs*14	Ins	frameshift	0.45
PD46175	PD46175a_lo0072	Tumour	6	31323362	TG	T	HLA-B	p.P209fs*5	Del	frameshift	0.3265
PD46175	PD46175a_lo0034	Tumour	3	37089064	G	GT	MLH1	p.G596fs*14	Ins	frameshift	0.5472
PD46177	PD46177c_lo0014	Non-neoplastic	17	63554650	T	TC	AXIN2	p.E30fs*111	Ins	frameshift	0.5323
PD46177	PD46177c_lo0010	Non-neoplastic	X	20156660	G	A	EIF1AX	p.Q33*	Sub	nonsense	0.53
PD46178	PD46178c_lo0024	Non-neoplastic	7	151860231	C	CTG	KMT2C	p.Q3477fs*35	Ins	frameshift	0.4167
PD46178	PD46178c_lo0001	Non-neoplastic	12	56481660	C	T	ERBB3	p.A232V	Sub	missense	0.57
PD46178	PD46178c_lo0021	Non-neoplastic	12	56478854	G	A	ERBB3	p.V104M	Sub	missense	0.25
PD46179	PD46179a_lo0035	Tumour	16	72821959	CG	C	ZFHX3	p.A3407fs*78	Del	frameshift	0.4545
PD46179	PD46179a_lo0035	Tumour	16	72993580	GC	G	ZFHX3	p.G155fs*17	Del	frameshift	0.3846
PD46179	PD46179a_lo0034	Tumour	13	27255386	GC	G	WASF3	p.P307fs*28	Del	frameshift	0.4483
PD46179	PD46179a_lo0034	Tumour	17	40370235	T	TG	STAT5B	p.Q368fs*9	Ins	frameshift	0.4091
PD46179	PD46179a_lo0035	Tumour	11	118773097	TG	T	BCL9L	p.Q452fs*11	Del	frameshift	0.537
PD46179	PD46179a_lo0034	Tumour	3	178936095	A	G	PIK3CA	p.Q546R	Sub	missense	0.38
PD46179	PD46179a_lo0002	Tumour	16	72821959	CG	C	ZFHX3	p.A3407fs*78	Del	frameshift	0.3
PD46179	PD46179a_lo0002	Tumour	16	72993580	GC	G	ZFHX3	p.G155fs*17	Del	frameshift	0.5
PD46179	PD46179a_lo0001	Tumour	10	89720798	GTACT	G	PTEN	p.T319fs*1	Del	frameshift	0.3929
PD46179	PD46179a_lo0002	Tumour	3	52668670	A	AT	PBRM1	p.Y417fs*3	Ins	frameshift	0.4545
PD46179	PD46179a_lo0034	Tumour	5	67591097	A	G	PIK3R1	p.N564D	Sub	missense	0.41
PD46179	PD46179a_lo0034	Tumour	5	112116592	C	T	APC	p.R213*	Sub	nonsense	0.42
PD46179	PD46179a_lo0034	Tumour	5	112170862	G	T	APC	p.R653M	Sub	missense	0.36
PD46179	PD46179a_lo0035	Tumour	22	29445998	CG	C	ZNRF3	p.G612fs*54	Del	frameshift	0.36
PD46179	PD46179a_lo0034	Tumour	7	140453139	G	A	BRAF	p.T599I	Sub	missense	0.36
PD46179	PD46179a_lo0001	Tumour	3	176769341	AT	A	TBL1XR1	p.N126fs*16	Del	frameshift	0.4894
PD46179	PD46179a_lo0035	Tumour	2	203420129	GA	G	BMPR2	p.N583fs*44	Del	frameshift	0.5
PD46179	PD46179a_lo0002	Tumour	17	40370235	T	TG	STAT5B	p.Q368fs*9	Ins	frameshift	0.359
PD46179	PD46179a_lo0002	Tumour	17	40370235	T	TGG	STAT5B	p.Q368fs*3	Ins	frameshift	0.4186
PD46179	PD46179a_lo0034	Tumour	12	121432117	G	GC	HNF1A	p.G292fs*25	Ins	frameshift	0.2273
PD46179	PD46179a_lo0035	Tumour	2	148683685	TA	T	ACVR2A	p.K437fs*5	Del	frameshift	0.7714
PD46179	PD46179a_lo0002	Tumour	8	103274271	CA	C	UBR5	p.F2571fs*4	Del	frameshift	0.459
PD46179	PD46179a_lo0002	Tumour	8	103289348	CT	C	UBR5	p.E2121fs*28	Del	frameshift	0.3208
PD46179	PD46179a_lo0035	Tumour	7	151874012	AT	A	KMT2C	p.N2842fs*21	Del	frameshift	0.475
PD46179	PD46179a_lo0035	Tumour	7	151919716	AT	A	KMT2C	p.N1125fs*2	Del	frameshift	0.4821
PD46179	PD46179a_lo0034	Tumour	1	120460318	AT	A	NOTCH2	p.N1999fs*32	Del	frameshift	0.4286
PD46179	PD46179a_lo0034	Tumour	20	31022441	AG	A	ASXL1	p.G645fs*58	Del	frameshift	0.4872
PD46179	PD46179a_lo0002	Tumour	7	151874012	AT	A	KMT2C	p.N2842fs*21	Del	frameshift	0.4118
PD46179	PD46179a_lo0002	Tumour	7	151919716	AT	A	KMT2C	p.N1125fs*2	Del	frameshift	0.4667
PD46179	PD46179a_lo0035	Tumour	1	27105930	T	TG	ARID1A	p.D1850fs*4	Ins	frameshift	0.3864
PD46179	PD46179a_lo0002	Tumour	20	31021202	AC	A	ASXL1	p.R402fs*60	Del	frameshift	0.4815
PD46179	PD46179a_lo0002	Tumour	20	31022441	AG	A	ASXL1	p.G645fs*58	Del	frameshift	0.4795
PD46179	PD46179a_lo0002	Tumour	13	27255386	GC	G	WASF3	p.P307fs*28	Del	frameshift	0.619
PD46179	PD46179a_lo0002	Tumour	7	151874147	C	CT	KMT2C	p.E2798fs*11	Ins	frameshift	0.5135
PD46179	PD46179a_lo0002	Tumour	11	118770651	TG	T	BCL9L	p.P1127fs*21	Del	frameshift	0.5231
PD46179	PD46179a_lo0002	Tumour	11	118773097	TG	T	BCL9L	p.Q452fs*11	Del	frameshift	0.5263
PD46179	PD46179a_lo0001	Tumour	6	29910371	CG	C	HLA-A	p.A16fs*4	Del	frameshift	0.6182
PD46179	PD46179a_lo0035	Tumour	20	31022441	AG	A	ASXL1	p.G645fs*58	Del	frameshift	0.6538
PD46179	PD46179a_lo0035	Tumour	1	120460318	AT	A	NOTCH2	p.N1999fs*32	Del	frameshift	0.4815
PD46179	PD46179a_lo0035	Tumour	17	80790298	CT	C	ZNF750	p.K11fs*34	Del	frameshift	0.3951
PD46179	PD46179a_lo0001	Tumour	6	31323362	TG	T	HLA-B	p.P209fs*5	Del	frameshift	0.4043
PD46179	PD46179a_lo0002	Tumour	6	29910371	CG	C	HLA-A	p.A16fs*4	Del	frameshift	0.4493
PD46179	PD46179a_lo0001	Tumour	3	178936095	A	G	PIK3CA	p.Q546R	Sub	missense	0.7
PD46179	PD46179a_lo0001	Tumour	7	151874147	C	CT	KMT2C	p.E2798fs*11	Ins	frameshift	0.5111
PD46179	PD46179a_lo0034	Tumour	2	203420129	GA	G	BMPR2	p.N583fs*44	Del	frameshift	0.3488
PD46179	PD46179a_lo0002	Tumour	1	16255831	AG	A	SPEN	p.G1033fs*8	Del	frameshift	0.25
PD46179	PD46179a_lo0001	Tumour	5	67591097	A	G	PIK3R1	p.N564D	Sub	missense	0.38
PD46179	PD46179a_lo0002	Tumour	6	31323362	TG	T	HLA-B	p.P209fs*5	Del	frameshift	0.4237
PD46179	PD46179a_lo0001	Tumour	5	112116592	C	T	APC	p.R213*	Sub	nonsense	0.54
PD46179	PD46179a_lo0001	Tumour	5	112170862	G	T	APC	p.R653M	Sub	missense	0.46
PD46179	PD46179a_lo0035	Tumour	12	121432117	G	GC	HNF1A	p.G292fs*25	Ins	frameshift	0.3269
PD46179	PD46179a_lo0001	Tumour	6	31323185	C	T	HLA-B	p.W268*	Sub	nonsense	0.1
PD46179	PD46179a_lo0002	Tumour	9	32420979	CT	C	ACO1	p.F310fs*21	Del	frameshift	0.3061
PD46179	PD46179a_lo0001	Tumour	1	27105930	T	TG	ARID1A	p.D1850fs*4	Ins	frameshift	0.4783
PD46179	PD46179a_lo0001	Tumour	6	33286951	C	CT	DAXX	p.I663fs*19	Ins	frameshift	0.4407
PD46179	PD46179a_lo0001	Tumour	11	118770651	TG	T	BCL9L	p.P1127fs*21	Del	frameshift	0.5686
PD46179	PD46179a_lo0001	Tumour	11	118773097	TG	T	BCL9L	p.Q452fs*11	Del	frameshift	0.4595
PD46179	PD46179a_lo0035	Tumour	10	89720798	GTACT	G	PTEN	p.T319fs*1	Del	frameshift	0.4
PD46179	PD46179a_lo0001	Tumour	7	140453139	G	A	BRAF	p.T599I	Sub	missense	0.45
PD46179	PD46179a_lo0034	Tumour	2	148683685	TA	T	ACVR2A	p.K437fs*5	Del	frameshift	0.8636
PD46179	PD46179a_lo0034	Tumour	8	103274271	CA	C	UBR5	p.F2571fs*4	Del	frameshift	0.3725
PD46179	PD46179a_lo0034	Tumour	8	103289348	CT	C	UBR5	p.E2121fs*28	Del	frameshift	0.3158
PD46179	PD46179c_lo0019	Non-neoplastic	17	40370235	TG	T	STAT5B	p.Q368fs*2	Del	frameshift	0.1071
PD46179	PD46179a_lo0002	Tumour	6	33286951	C	CT	DAXX	p.I663fs*19	Ins	frameshift	0.3125
PD46179	PD46179a_lo0002	Tumour	2	203420129	GA	G	BMPR2	p.N583fs*44	Del	frameshift	0.3333
PD46179	PD46179a_lo0034	Tumour	10	89720798	GTACT	G	PTEN	p.T319fs*1	Del	frameshift	0.3056
PD46179	PD46179a_lo0001	Tumour	9	131370130	G	A	SPTAN1	p.?	Sub	ess_splice	0.41
PD46179	PD46179a_lo0034	Tumour	10	89717769	T	TA	PTEN	p.D268fs*30	Ins	frameshift	0.3913
PD46179	PD46179a_lo0034	Tumour	9	135772950	GT	G	TSC1	p.N891fs*40	Del	frameshift	0.3571
PD46179	PD46179a_lo0034	Tumour	17	80790298	CT	C	ZNF750	p.K11fs*34	Del	frameshift	0.3958
PD46179	PD46179a_lo0002	Tumour	2	148683685	TA	T	ACVR2A	p.K437fs*5	Del	frameshift	0.9455
PD46179	PD46179a_lo0035	Tumour	6	29910371	CG	C	HLA-A	p.A16fs*4	Del	frameshift	0.6735
PD46179	PD46179a_lo0001	Tumour	20	31021202	AC	A	ASXL1	p.R402fs*60	Del	frameshift	0.4211
PD46179	PD46179a_lo0001	Tumour	20	31022441	AG	A	ASXL1	p.G645fs*58	Del	frameshift	0.4667
PD46179	PD46179a_lo0034	Tumour	6	29910371	CG	C	HLA-A	p.A16fs*4	Del	frameshift	0.5192
PD46179	PD46179a_lo0035	Tumour	6	31323362	TG	T	HLA-B	p.P209fs*5	Del	frameshift	0.3636
PD46179	PD46179a_lo0001	Tumour	17	40370235	T	TGG	STAT5B	p.Q368fs*3	Ins	frameshift	0.5
PD46179	PD46179a_lo0035	Tumour	16	3779210	T	TG	CREBBP	p.P1947fs*19	Ins	frameshift	0.3889
PD46179	PD46179a_lo0001	Tumour	13	27255386	GC	G	WASF3	p.P307fs*28	Del	frameshift	0.5238
PD46179	PD46179a_lo0034	Tumour	6	31323362	TG	T	HLA-B	p.P209fs*5	Del	frameshift	0.375
PD46179	PD46179c_lo0006	Non-neoplastic	12	56482607	C	T	ERBB3	p.T355I	Sub	missense	0.5
PD46179	PD46179a_lo0002	Tumour	17	80790298	CT	C	ZNF750	p.K11fs*34	Del	frameshift	0.4043
PD46179	PD46179a_lo0002	Tumour	1	120460318	AT	A	NOTCH2	p.N1999fs*32	Del	frameshift	0.4909
PD46179	PD46179a_lo0034	Tumour	22	29445998	CG	C	ZNRF3	p.G612fs*54	Del	frameshift	0.4667
PD46179	PD46179a_lo0035	Tumour	13	27255386	GC	G	WASF3	p.P307fs*28	Del	frameshift	0.5217
PD46179	PD46179a_lo0001	Tumour	2	148683685	TA	T	ACVR2A	p.K437fs*5	Del	frameshift	0.95
PD46179	PD46179a_lo0035	Tumour	17	56435160	AC	A	RNF43	p.G659fs*41	Del	frameshift	0.8393
PD46179	PD46179a_lo0034	Tumour	1	27105930	T	TG	ARID1A	p.D1850fs*4	Ins	frameshift	0.3333
PD46179	PD46179a_lo0002	Tumour	3	178936095	A	G	PIK3CA	p.Q546R	Sub	missense	0.42
PD46179	PD46179a_lo0001	Tumour	22	29445998	CG	C	ZNRF3	p.G612fs*54	Del	frameshift	0.6087
PD46179	PD46179a_lo0001	Tumour	16	67655347	GA	G	CTCF	p.K405fs*18	Del	frameshift	0.5
PD46179	PD46179a_lo0035	Tumour	3	30691871	G	GA	TGFBR2	p.P154fs*3	Ins	frameshift	0.8
PD46179	PD46179a_lo0001	Tumour	1	120460318	AT	A	NOTCH2	p.N1999fs*32	Del	frameshift	0.4265
PD46179	PD46179a_lo0034	Tumour	3	30691871	G	GA	TGFBR2	p.P154fs*3	Ins	frameshift	0.6667
PD46179	PD46179a_lo0034	Tumour	7	151874012	AT	A	KMT2C	p.N2842fs*21	Del	frameshift	0.4242
PD46179	PD46179a_lo0034	Tumour	7	151919716	AT	A	KMT2C	p.N1125fs*2	Del	frameshift	0.3529
PD46179	PD46179a_lo0002	Tumour	5	67591097	A	G	PIK3R1	p.N564D	Sub	missense	0.55
PD46179	PD46179a_lo0054	Non-neoplastic	22	30050707	CA	C	NF2	p.R172fs*2	Del	frameshift	0.3654
PD46179	PD46179a_lo0002	Tumour	5	112116592	C	T	APC	p.R213*	Sub	nonsense	0.56
PD46179	PD46179a_lo0002	Tumour	5	112170862	G	T	APC	p.R653M	Sub	missense	0.38
PD46179	PD46179a_lo0001	Tumour	2	203420129	GA	G	BMPR2	p.N583fs*44	Del	frameshift	0.4848
PD46179	PD46179a_lo0054	Non-neoplastic	5	67522587	CAT	C	PIK3R1	p.L30fs*4	Del	frameshift	0.3548
PD46179	PD46179a_lo0002	Tumour	7	140453139	G	A	BRAF	p.T599I	Sub	missense	0.45
PD46179	PD46179a_lo0035	Tumour	10	89717769	T	TA	PTEN	p.D268fs*30	Ins	frameshift	0.4
PD46179	PD46179a_lo0001	Tumour	17	80790298	CT	C	ZNF750	p.K11fs*34	Del	frameshift	0.459
PD46179	PD46179a_lo0001	Tumour	7	151874012	AT	A	KMT2C	p.N2842fs*21	Del	frameshift	0.4681
PD46179	PD46179a_lo0001	Tumour	7	151919716	AT	A	KMT2C	p.N1125fs*2	Del	frameshift	0.4082
PD46179	PD46179a_lo0035	Tumour	8	103274271	CA	C	UBR5	p.F2571fs*4	Del	frameshift	0.4366
PD46179	PD46179a_lo0035	Tumour	8	103289348	CT	C	UBR5	p.E2121fs*28	Del	frameshift	0.4222
PD46179	PD46179a_lo0002	Tumour	10	89720798	GTACT	G	PTEN	p.T319fs*1	Del	frameshift	0.439
PD46179	PD46179a_lo0034	Tumour	17	56435160	AC	A	RNF43	p.G659fs*41	Del	frameshift	0.725
PD46179	PD46179a_lo0002	Tumour	10	89717769	T	TA	PTEN	p.D268fs*30	Ins	frameshift	0.4706
PD46179	PD46179a_lo0034	Tumour	9	32420979	CT	C	ACO1	p.F310fs*21	Del	frameshift	0.3514
PD46179	PD46179a_lo0002	Tumour	3	30691871	G	GA	TGFBR2	p.P154fs*3	Ins	frameshift	0.913
PD46179	PD46179a_lo0034	Tumour	3	176769341	AT	A	TBL1XR1	p.N126fs*16	Del	frameshift	0.3571
PD46179	PD46179a_lo0035	Tumour	16	67655347	GA	G	CTCF	p.K405fs*18	Del	frameshift	0.6364
PD46179	PD46179a_lo0001	Tumour	10	89717769	T	TA	PTEN	p.D268fs*30	Ins	frameshift	0.4167
PD46179	PD46179a_lo0001	Tumour	17	56435160	AC	A	RNF43	p.G659fs*41	Del	frameshift	0.9512
PD46179	PD46179a_lo0035	Tumour	3	178936095	A	G	PIK3CA	p.Q546R	Sub	missense	0.47
PD46179	PD46179a_lo0022	Non-neoplastic	3	30691871	G	GA	TGFBR2	p.P154fs*3	Ins	frameshift	0.0938
PD46179	PD46179a_lo0002	Tumour	16	67655347	GA	G	CTCF	p.K405fs*18	Del	frameshift	0.5455
PD46179	PD46179a_lo0035	Tumour	3	176769341	AT	A	TBL1XR1	p.N126fs*16	Del	frameshift	0.5714
PD46179	PD46179a_lo0001	Tumour	3	30691871	G	GA	TGFBR2	p.P154fs*3	Ins	frameshift	0.7083
PD46179	PD46179a_lo0001	Tumour	16	72821959	CG	C	ZFHX3	p.A3407fs*78	Del	frameshift	0.4324
PD46179	PD46179a_lo0001	Tumour	16	72993580	GC	G	ZFHX3	p.G155fs*17	Del	frameshift	0.4714
PD46179	PD46179a_lo0035	Tumour	5	67591097	A	G	PIK3R1	p.N564D	Sub	missense	0.34
PD46179	PD46179a_lo0035	Tumour	5	112116592	C	T	APC	p.R213*	Sub	nonsense	0.4
PD46179	PD46179a_lo0035	Tumour	5	112170862	G	T	APC	p.R653M	Sub	missense	0.44
PD46179	PD46179a_lo0002	Tumour	22	29445998	CG	C	ZNRF3	p.G612fs*54	Del	frameshift	0.443
PD46179	PD46179a_lo0035	Tumour	9	32420979	CT	C	ACO1	p.F310fs*21	Del	frameshift	0.4182
PD46179	PD46179a_lo0001	Tumour	8	103274271	CA	C	UBR5	p.F2571fs*4	Del	frameshift	0.5862
PD46179	PD46179a_lo0001	Tumour	8	103289348	CT	C	UBR5	p.E2121fs*28	Del	frameshift	0.434
PD46179	PD46179a_lo0002	Tumour	17	56435160	AC	A	RNF43	p.G659fs*41	Del	frameshift	1
PD46179	PD46179a_lo0034	Tumour	16	72821959	CG	C	ZFHX3	p.A3407fs*78	Del	frameshift	0.4054
PD46179	PD46179a_lo0034	Tumour	16	72993580	GC	G	ZFHX3	p.G155fs*17	Del	frameshift	0.4386
PD46179	PD46179a_lo0035	Tumour	7	140453139	G	A	BRAF	p.T599I	Sub	missense	0.35
PD46179	PD46179a_lo0034	Tumour	11	118773097	TG	T	BCL9L	p.Q452fs*11	Del	frameshift	0.7143
PD46179	PD46179a_lo0001	Tumour	9	32420979	CT	C	ACO1	p.F310fs*21	Del	frameshift	0.4186
PD46179	PD46179a_lo0035	Tumour	7	151874147	C	CT	KMT2C	p.E2798fs*11	Ins	frameshift	0.3659
PD46179	PD46179c_lo0004	Non-neoplastic	4	187519137	A	C	FAT1	p.Y4082*	Sub	nonsense	0.58
PD46179	PD46179a_lo0035	Tumour	17	40370235	T	TG	STAT5B	p.Q368fs*9	Ins	frameshift	0.5
PD46179	PD46179a_lo0002	Tumour	1	27105930	T	TG	ARID1A	p.D1850fs*4	Ins	frameshift	0.3636
PD46179	PD46179a_lo0002	Tumour	3	176769341	AT	A	TBL1XR1	p.N126fs*16	Del	frameshift	0.5714
